# Supplementary material for: The major secreted protein of the whipworm parasite tethers to matrix and inhibits interleukin-13 function
Source: Nat Commun. 2019 May 28;10:2344. doi: 10.1038/s41467-019-09996-z (PMC6538607; doi:10.1038/s41467-019-09996-z)
Supplement: Supplementary file 3 — Source Data [file 41467_2019_9996_MOESM3_ESM.zip]

Archive with 28 entries (23 files):
- source data/
- source data/Figure S1b.xlsx
- __MACOSX/
- __MACOSX/source data/
- __MACOSX/source data/._Figure S1b.xlsx
- source data/3b/
- source data/3b/P43_FIG_3B.html
- __MACOSX/source data/3b/
- __MACOSX/source data/3b/._P43_FIG_3B.html
- source data/3b/P43_ED_FIG_6.html
- __MACOSX/source data/3b/._P43_ED_FIG_6.html
- __MACOSX/source data/._3b
- source data/.DS_Store
- __MACOSX/source data/._.DS_Store
- source data/P50_073 FACS sheet.xlsx
- __MACOSX/source data/._P50_073 FACS sheet.xlsx
- source data/Figure S1c.xlsx
- __MACOSX/source data/._Figure S1c.xlsx
- source data/figure 3acde.xlsx
- __MACOSX/source data/._figure 3acde.xlsx
- source data/Supplementary Figure 9.xlsx
- __MACOSX/source data/._Supplementary Figure 9.xlsx
- source data/Figure 4.xlsx
- __MACOSX/source data/._Figure 4.xlsx
- source data/Supplementary Figure 8.xlsx
- __MACOSX/source data/._Supplementary Figure 8.xlsx
- source data/Figure 3 fgh.xlsx
- __MACOSX/source data/._Figure 3 fgh.xlsx
