# Supplementary material for: The major secreted protein of the whipworm parasite tethers to matrix and inhibits interleukin-13 function
Source: Nat Commun. 2019 May 28;10:2344. doi: 10.1038/s41467-019-09996-z (PMC6538607; doi:10.1038/s41467-019-09996-z)
Supplement: Supplementary file 3 — Source Data [file 41467_2019_9996_MOESM3_ESM.zip › source data/Figure S1b.xlsx]

## Sheet: ES P43 overlay
volume (mL)	P43 230113 run3	volume (mL)	P43 230113 run3	volume (mL)	ES 160606	volume (mL)	ES 160606
0.000253147	2.18587e-05	14.731	49586.6	0	-0.000535234	14.6833	50189.2
0.00676565	2.48638e-05	14.7371	49543.4	0.0166667	-0.000546298	14.7	49973.5
0.0132656	2.13566e-05	14.7432	49489.5	0.0333333	-0.00053503	14.7167	50087.5
0.0197781	1.78502e-05	14.7494	49394.5	0.05	-0.000509194	14.7333	49914.9
0.0265406	7.55359e-06	14.7555	49350.3	0.0666667	-0.000463645	14.75	49341.8
0.0330531	-5.4453e-06	14.7617	49355.4	0.0833333	-0.000416971	14.7667	49093.2
0.0395531	0.000220462	14.7678	49374.9	0.1	-0.000377786	14.7833	48633.6
0.0460656	0.000319192	14.774	49357.8	0.116667	-0.000353122	14.8	48783.6
0.0528281	0.000320716	14.7801	49304.3	0.133333	-0.000320532	14.8167	48969.1
0.0593406	0.000316216	14.7862	49257.6	0.15	-0.000291899	14.8333	49033.4
0.0658406	0.000311715	14.7924	49213.2	0.166667	-0.00027157	14.85	49168.6
0.0724781	0.000285632	14.7985	49153.2	0.183333	-0.000271177	14.8667	49396.4
0.0789906	0.000260897	14.8047	49139.2	0.2	-0.000276202	14.8833	49345.2
0.0857531	0.000230403	14.8108	49127.9	0.216667	-0.000270307	14.9	49112.8
0.0922531	0.000205838	14.817	49104.8	0.233333	-0.000252051	14.9167	48816.7
0.0987656	0.00017125	14.8231	49077.4	0.25	-0.000228168	14.9333	48522.9
0.105278	0.000144811	14.8292	49065.5	0.266667	-0.000201104	14.95	48086.9
0.112041	0.000133774	14.8354	49088.1	0.283333	-0.000173247	14.9667	47918.8
0.118541	0.000127472	14.8415	49129	0.3	-0.000159807	14.9833	47992
0.125053	0.000121171	14.8477	49148.1	0.316667	-0.00014689	15	47861.5
0.131816	0.000107851	14.8538	49128.4	0.333333	-0.000136859	15.0167	47675.8
0.138328	6.71669e-05	14.86	49084.1	0.35	-0.000131659	15.0333	47400.7
0.144828	5.33095e-05	14.8661	49018.3	0.366667	-0.00011299	15.05	47201.3
0.151341	4.9302e-05	14.8722	48959.9	0.383333	-8.53534e-05	15.0667	46961.2
0.158103	4.53096e-05	14.8784	48952.1	0.4	-5.52129e-05	15.0833	46795.6
0.164616	4.24172e-05	14.8845	48989.1	0.416667	-2.66548e-05	15.1	46554.4
0.171116	4.47743e-05	14.8907	49007	0.433333	-1.76067e-07	15.1167	46311.4
0.177878	4.73519e-05	14.8968	49014.4	0.45	8.24337e-06	15.1333	46242.6
0.184391	4.82873e-05	14.9029	49033.6	0.466667	2.83113e-06	15.15	46191.2
0.190903	4.92228e-05	14.9091	49054.2	0.483333	1.55461e-06	15.1667	45853.7
0.197653	5.06854e-05	14.9152	49034.8	0.5	1.77154e-06	15.1833	45716.9
0.204291	5.10968e-05	14.9214	48992.5	0.516667	3.59682e-06	15.2	45754.1
0.210678	4.41371e-05	14.9275	48919.4	0.533333	4.54899e-06	15.2167	46111.8
0.217191	3.71849e-05	14.9337	48860.5	0.55	3.43331e-06	15.2333	46059.8
0.223816	2.28834e-05	14.9398	48810.6	0.566667	-9.44995e-07	15.25	45787.5
0.230328	2.78298e-06	14.9459	48779.2	0.583333	-6.88568e-06	15.2667	45407.8
0.237091	2.44099e-07	14.9521	48739.2	0.6	-1.00462e-05	15.2833	45052.1
0.243603	-2.30977e-06	14.9582	48726.2	0.616667	-1.56538e-05	15.3	44804.1
0.250116	-8.32671e-06	14.9644	48718.9	0.633333	-1.11001e-05	15.3167	44618.2
0.256616	-7.6329e-06	14.9705	48695.3	0.65	-3.54799e-06	15.3333	44248.3
0.263378	-7.16321e-06	14.9767	48670.6	0.666667	6.48553e-06	15.35	44119.2
0.269891	-8.25297e-06	14.9828	48682.6	0.683333	1.48303e-05	15.3667	44655.5
0.276403	-9.34273e-06	14.9889	48698	0.7	1.85224e-05	15.3833	45222.3
0.282903	-1.19777e-05	14.9951	48704	0.716667	1.50344e-05	15.4	45307.5
0.289666	-1.7598e-05	15.0012	48684.5	0.733333	2.71208e-06	15.4167	45392.7
0.296178	-2.12436e-05	15.0074	48648.7	0.75	-1.05408e-05	15.4333	45196.1
0.302816	-2.48818e-05	15.0135	48611	0.766667	-2.17602e-05	15.45	44621.7
0.309316	-2.42819e-05	15.0197	48564.5	0.783333	-2.67072e-05	15.4667	44098.8
0.315828	-1.61657e-05	15.0258	48542.3	0.8	-2.76276e-05	15.4833	43601.7
0.322591	-1.57424e-05	15.0319	48569.3	0.816667	-3.07996e-05	15.5	43059.2
0.328978	-1.75719e-05	15.0381	48566.1	0.833333	-2.34601e-05
0.335728	-1.93797e-05	15.0442	48558.1	0.85	-6.58541e-06
0.342241	-2.3432e-05	15.0504	48558.4	0.866667	1.72281e-05
0.348878	-1.11362e-05	15.0565	48541.5	0.883333	4.38447e-05
0.355391	-3.23371e-06	15.0626	48518.3	0.9	7.42523e-05
0.361891	4.33206e-07	15.0688	48487.9	0.916667	0.000105223
0.368653	9.29313e-06	15.0749	48456.1	0.933333	0.000126658
0.375166	1.09624e-05	15.0811	48437.3	0.95	0.000132907
0.381678	1.26316e-05	15.0872	48416.4	0.966667	0.000129918
0.388178	1.42193e-05	15.0934	48403.2	0.983333	0.00012948
0.394941	1.28146e-05	15.0995	48403.9	1	0.000141519
0.401328	1.13875e-05	15.1056	48395	1.01667	0.000157807
0.408091	6.02517e-06	15.1118	48379.4	1.03333	0.000177611
0.414591	2.81545e-06	15.1179	48354.9	1.05	0.000203091
0.421103	-3.93519e-07	15.1241	48338.4	1.06667	0.000235716
0.427866	-8.48502e-06	15.1302	48314.7	1.08333	0.000272028
0.434378	-1.14461e-05	15.1364	48293.4	1.1	0.000305813
0.440878	-5.78381e-06	15.1425	48281.5	1.11667	0.000331327
0.447391	-4.56896e-06	15.1486	48266.7	1.13333	0.000359138
0.454028	-3.34662e-06	15.1548	48260.7	1.15	0.000389661
0.460541	-3.27956e-06	15.1609	48274.7	1.16667	0.000412601
0.467291	-3.19827e-06	15.1671	48285.6	1.18333	0.00042387
0.473803	-7.33014e-06	15.1732	48290.7	1.2	0.000425109
0.480441	-8.32857e-06	15.1794	48282.8	1.21667	0.000419438
0.486953	-5.04175e-06	15.1855	48257.7	1.23333	0.000411596
0.493453	-4.06e-06	15.1916	48245.1	1.25	0.000406236
0.500091	5.06372e-06	15.1978	48247.8	1.26667	0.000403414
0.506603	9.81316e-06	15.2039	48249.4	1.28333	0.000400305
0.513366	1.88215e-06	15.2101	48244.4	1.3	0.000409408
0.519878	-6.06385e-06	15.2162	48226.8	1.31667	0.000398924
0.526378	-1.80505e-05	15.2223	48199.2	1.33333	0.00038018
0.533016	-7.72382e-06	15.2285	48180.6	1.35	0.000355646
0.539528	-2.39942e-06	15.2346	48172.2	1.36667	0.000328538
0.546291	-4.6249e-06	15.2408	48177.5	1.38333	0.000301253
0.552666	-6.87361e-06	15.2469	48206.1	1.4	0.000278402
0.559428	-1.23128e-05	15.2531	48228.4	1.41667	0.000258641
0.565941	-1.48657e-05	15.2592	48245.8	1.43333	0.0002449
0.572453	1.28855e-05	15.2653	48250.8	1.45	0.000238947
0.579078	1.66906e-05	15.2715	48236.9	1.46667	0.000244828
0.585591	1.75789e-05	15.2776	48222.1	1.48333	0.000236486
0.592228	1.8201e-05	15.2838	48204.7	1.5	0.000231775
0.598866	1.17999e-05	15.2899	48199.7	1.51667	0.00022951
0.605366	5.3906e-06	15.2961	48200.5	1.53333	0.00022674
0.611878	1.44789e-06	15.3022	48206.9	1.55	0.000223764
0.618641	9.17105e-06	15.3083	48219	1.56667	0.000226485
0.625153	9.87625e-06	15.3145	48229.7	1.58333	0.000222176
0.631653	1.05807e-05	15.3206	48233.6	1.6	0.000197463
0.638166	1.02676e-05	15.3268	48217.9	1.61667	0.000171579
0.644928	9.96954e-06	15.3329	48184.7	1.63333	0.000146563
0.651316	6.70383e-06	15.3391	48160.6	1.65	0.000128853
0.658066	5.22999e-06	15.3452	48148.3	1.66667	0.00011228
0.664578	3.74191e-06	15.3513	48139.8	1.68333	8.68723e-05
0.671091	-2.7828e-06	15.3575	48122.8	1.7	7.28498e-05
0.677853	2.05119e-05	15.3636	48113.7	1.71667	7.47267e-05
0.684353	2.59058e-05	15.3698	48122.9	1.73333	9.28536e-05
0.690866	2.5761e-05	15.3759	48166.5	1.75	0.000110914
0.697378	2.56162e-05	15.3821	48237	1.76667	0.000121479
0.704141	1.9947e-05	15.3882	48310.4	1.78333	0.00012935
0.710641	-1.89488e-06	15.3943	48381.5	1.8	0.000152477
0.717153	-7.31497e-06	15.4005	48408.1	1.81667	0.000185375
0.723916	1.27007e-05	15.4066	48395.8	1.83333	0.000212052
0.730428	2.23269e-05	15.4128	48396.5	1.85	0.000233542
0.736941	2.45147e-05	15.4189	48395.7	1.86667	0.000240425
0.743441	2.57426e-05	15.425	48384.2	1.88333	0.000248589
0.750203	2.63411e-05	15.4312	48381.5	1.9	0.000263174
0.756716	2.4542e-05	15.4373	48380.5	1.91667	0.00028087
0.763228	2.27429e-05	15.4435	48381.9	1.93333	0.000297145
0.769728	1.85605e-05	15.4496	48386.7	1.95	0.000304532
0.776741	7.97168e-06	15.4558	48378.6	1.96667	0.000324679
0.783003	3.58034e-06	15.4619	48358.7	1.98333	0.000348293
0.789516	7.0758e-06	15.468	48332.6	2	0.000372616
0.796391	8.57657e-06	15.4742	48320.5	2.01667	0.000389067
0.802778	2.67289e-06	15.4803	48332.1	2.03333	0.00038386
0.809291	-3.2233e-06	15.4865	48368.2	2.05	0.000391368
0.815803	-7.32564e-06	15.4926	48399.5	2.06667	0.000407374
0.822553	1.07633e-05	15.4988	48409.1	2.08333	0.00042707
0.828941	2.64206e-05	15.5049	48426.1	2.1	0.0004471
0.835703	6.36736e-05	15.511	48419.6	2.11667	0.000463888
0.842216	6.16657e-05	15.5172	48382.4	2.13333	0.000474226
0.848716	5.9657e-05	15.5233	48329.7	2.15	0.000472065
0.855353	1.84172e-05	15.5295	48305.4	2.16667	0.000472925
0.861866	1.76136e-05	15.5356	48295.1	2.18333	0.000479346
0.868628	1.87763e-05	15.5418	48261.9	2.2	0.000499391
0.875128	1.69432e-05	15.5479	48231	2.21667	0.000528432
0.881641	1.51107e-05	15.554	48196.2	2.23333	0.000560069
0.888153	1.02982e-05	15.5602	48185.5	2.25	0.000585617
0.894916	-1.49863e-05	15.5663	48190.8	2.26667	0.000616197
0.901416	-1.28146e-05	15.5725	48190.2	2.28333	0.000650396
0.907928	-1.06422e-05	15.5786	48161.1	2.3	0.000682325
0.914691	-5.21433e-06	15.5847	48154	2.31667	0.000704648
0.921203	-5.36833e-06	15.5909	48179.1	2.33333	0.00073549
0.927828	-5.51559e-06	15.597	48211.5	2.35	0.000761983
0.934341	-6.90102e-06	15.6032	48218.5	2.36667	0.000792686
0.940853	1.08577e-05	15.6093	48206.3	2.38333	0.000820164
0.947366	8.79356e-06	15.6155	48207.6	2.4	0.000841295
0.953991	6.73611e-06	15.6216	48200.7	2.41667	0.000844149
0.960753	-2.4515e-06	15.6277	48161	2.43333	0.000831528
0.967266	2.71462e-06	15.6339	48139.1	2.45	0.000831337
0.973778	4.00225e-06	15.64	48146.9	2.46667	0.000839504
0.980416	4.27591e-06	15.6462	48169.1	2.48333	0.00085197
0.986916	4.54132e-06	15.6523	48218.2	2.5	0.000867199
0.993428	3.786e-06	15.6585	48302.4	2.51667	0.000881434
1.00019	6.73792e-07	15.6646	48416.1	2.53333	0.000907703
1.00658	-1.16206e-05	15.6707	48480.7	2.55	0.000936359
1.01333	-6.50588e-06	15.6769	48502.4	2.56667	0.000964055
1.01984	-5.11272e-06	15.683	48503.4	2.58333	0.000978816
1.02635	-3.71956e-06	15.6892	48489.6	2.6	0.000980458
1.03312	-4.4461e-06	15.6953	48500.1	2.61667	0.00099685
1.03962	-5.18838e-06	15.7015	48534.4	2.63333	0.00101459
1.04613	-1.53932e-05	15.7076	48563.8	2.65	0.00103672
1.05264	-1.17459e-05	15.7137	48549.8	2.66667	0.00105506
1.0594	1.03947e-05	15.7199	48496.9	2.68333	0.00105675
1.0659	1.88696e-05	15.726	48459	2.7	0.00104062
1.07242	1.60374e-05	15.7322	48454.6	2.71667	0.00102171
1.07905	1.32128e-05	15.7383	48474	2.73333	0.00100202
1.08557	-9.27108e-07	15.7444	48501	2.75	0.000987861
1.09232	-1.93241e-05	15.7506	48542.5	2.76667	0.000971515
1.09883	7.30591e-06	15.7567	48543	2.78333	0.000956772
1.10547	9.55893e-06	15.7629	48504.9	2.8	0.000937117
1.11185	9.63562e-06	15.769	48456.3	2.81667	0.000939336
1.1186	9.73404e-06	15.7752	48411.2	2.83333	0.000952925
1.12512	9.71279e-06	15.7813	48393.6	2.85	0.000966583
1.13163	1.38081e-05	15.7874	48425.7	2.86667	0.000982332
1.13839	1.59667e-05	15.7936	48494.8	2.88333	0.00100906
1.14489	1.81095e-05	15.7997	48586.5	2.9	0.0010348
1.15153	1.8714e-05	15.8059	48687.6	2.91667	0.00105937
1.15804	1.86508e-05	15.812	48755.2	2.93333	0.00106972
1.16455	1.85875e-05	15.8182	48884.4	2.95	0.00106674
1.17105	6.51404e-06	15.8243	49042.9	2.96667	0.00103778
1.17782	1.56547e-06	15.8304	49169.4	2.98333	0.00102517
1.1842	1.65176e-06	15.8366	49175.5	3	0.00102312
1.19097	1.76053e-06	15.8427	49093.1	3.01667	0.00102634
1.19747	1.55867e-07	15.8489	48990.9	3.03333	0.00103415
1.20398	-6.49931e-06	15.855	48948.7	3.05	0.00103978
1.21074	-4.37211e-06	15.8612	48963.6	3.06667	0.00103428
1.21725	-1.90012e-06	15.8673	49021.4	3.08333	0.00102265
1.22377	5.71875e-07	15.8734	49068.6	3.1	0.00100427
1.23027	5.43906e-06	15.8796	49027.6	3.11667	0.000979681
1.23703	8.26987e-06	15.8857	49004.1	3.13333	0.000949236
1.24354	6.85495e-06	15.8919	49008.1	3.15	0.000927316
1.25005	5.44003e-06	15.898	49022.7	3.16667	0.0009147
1.25668	1.13927e-06	15.9041	48994.9	3.18333	0.00090938
1.26319	-2.18033e-05	15.9103	48998.3	3.2	0.000912492
1.26995	-3.32338e-05	15.9164	48990.3	3.21667	0.000913996
1.27647	-2.24532e-05	15.9226	48954.2	3.23333	0.000911042
1.28309	-2.02324e-05	15.9287	48941	3.25	0.000900782
1.2896	-6.38291e-06	15.9349	48937.8	3.26667	0.000891946
1.29612	-7.04047e-07	15.941	48973.1	3.28333	0.00089639
1.30263	1.1162e-06	15.9471	49059.9	3.3	0.000914621
1.30938	1.02138e-06	15.9533	49175.6	3.31667	0.000938779
1.31589	9.12323e-07	15.9594	49302	3.33333	0.000972219
1.3224	-8.80029e-07	15.9656	49300.5	3.35	0.00100589
1.32917	-2.65739e-06	15.9717	49257.2	3.36667	0.00103823
1.33567	-7.38288e-06	15.9779	48859.1	3.38333	0.00105977
1.34218	-4.55455e-06			3.4	0.00107349
1.34869	-1.72622e-06			3.41667	0.00105969
1.35545	-4.80974e-06			3.43333	0.00103092
1.36195	-7.90899e-06			3.45	0.000999517
1.36847	-2.0211e-05			3.46667	0.000966223
1.37498	-1.56429e-05			3.48333	0.000933527
1.38162	-1.10673e-05			3.5	0.000915512
1.38837	1.7238e-06			3.51667	0.000888192
1.39488	4.90202e-06			3.53333	0.000855197
1.40139	3.10385e-06			3.55	0.000824706
1.4079	1.30569e-06			3.56667	0.000800052
1.41465	-9.18208e-06			3.58333	0.000778361
1.42117	2.861e-06			3.6	0.000742264
1.42768	1.46769e-05			3.61667	0.000700767
1.43419	2.10064e-05			3.63333	0.000660179
1.44094	1.46667e-05			3.65	0.000627103
1.44745	8.31279e-06			3.66667	0.0006074
1.45397	-5.32613e-06			3.68333	0.000579
1.4606	-7.78582e-06			3.7	0.000552989
1.46712	2.47411e-08			3.71667	0.00053679
1.47387	1.26242e-05			3.73333	0.000529965
1.48038	1.685e-05			3.75	0.00053619
1.48689	1.58588e-05			3.76667	0.00052902
1.49353	1.4875e-05			3.78333	0.000522516
1.50015	8.67335e-06			3.8	0.000521963
1.50679	-7.51152e-08			3.81667	0.00053623
1.5133	7.21394e-06			3.83333	0.000561641
1.51982	1.16187e-05			3.85	0.000595954
1.52632	1.7552e-05			3.86667	0.000631646
1.53295	1.82067e-05			3.88333	0.000653277
1.53947	1.44052e-05			3.9	0.000670083
1.54623	1.06187e-05			3.91667	0.000677951
1.55273	7.36802e-06			3.93333	0.000679098
1.55924	3.71076e-06			3.95	0.000676552
1.566	7.68443e-06			3.96667	0.00067581
1.57252	1.16431e-05			3.98333	0.000679307
1.57902	1.27401e-05			4	0.000679139
1.58565	1.2443e-05			4.01667	0.000696261
1.59217	1.21385e-05			4.03333	0.000720264
1.59868	1.85637e-05			4.05	0.000744186
1.60543	1.64674e-05			4.06667	0.000787053
1.61194	1.43569e-05			4.08333	0.000808793
1.6187	8.01715e-06			4.1	0.000818355
1.62509	6.45516e-07			4.11667	0.000814092
1.63159	-6.71937e-06			4.13333	0.00079471
1.63823	-1.28685e-05			4.15	0.000758372
1.64474	-4.46962e-06			4.16667	0.000715037
1.6515	-6.13038e-07			4.18333	0.000687493
1.65788	7.47869e-07			4.2	0.000671081
1.66464	1.05528e-05			4.21667	0.00066456
1.67115	1.13016e-05			4.23333	0.000670412
1.67767	1.13323e-05			4.25	0.000665063
1.68442	1.13773e-05			4.26667	0.000664436
1.69093	-1.71265e-07			4.28333	0.000665244
1.69744	-1.47072e-06			4.3	0.000665858
1.70395	-2.77016e-06			4.31667	0.000671859
1.71072	8.56519e-06			4.33333	0.000675195
1.71722	1.30639e-05			4.35	0.000665716
1.72373	1.41529e-05			4.36667	0.00064638
1.73024	1.1819e-05			4.38333	0.000618084
1.73688	9.49265e-06			4.4	0.000584043
1.74338	-8.1147e-06			4.41667	0.000554184
1.75014	-1.8732e-05			4.43333	0.000526784
1.75665	-4.23537e-06			4.45	0.000507746
1.76329	1.02687e-05			4.46667	0.000495694
1.76979	1.39651e-05			4.48333	0.000506204
1.7763	1.48654e-05			4.5	0.000521861
1.78307	1.43823e-05			4.51667	0.000537978
1.78945	1.38767e-05			4.53333	0.000542468
1.7962	-3.73697e-06			4.55	0.000537033
1.80284	-1.89771e-06			4.56667	0.000538904
1.80935	-6.59511e-08			4.58333	0.000549782
1.81587	5.35222e-06			4.6	0.000564336
1.82237	5.93914e-06			4.61667	0.000583072
1.82913	5.88029e-06			4.63333	0.000602773
1.83564	5.80646e-06			4.65	0.000630699
1.84215	1.25551e-05			4.66667	0.000652606
1.84865	2.99214e-05			4.68333	0.000664586
1.85542	3.14105e-05			4.7	0.000653912
1.86193	2.6087e-05			4.71667	0.000637357
1.86844	2.07635e-05			4.73333	0.000630106
1.87519	2.61586e-05			4.75	0.000613298
1.8817	2.80725e-05			4.76667	0.000598741
1.88822	2.9199e-05			4.78333	0.000591077
1.89473	3.03254e-05			4.8	0.000587457
1.90148	3.03305e-05			4.81667	0.000588295
1.90799	3.03214e-05			4.83333	0.000594279
1.9145	2.12741e-05			4.85	0.000611383
1.92102	1.57774e-05			4.86667	0.000637425
1.92777	1.52011e-05			4.88333	0.000669579
1.93428	1.46107e-05			4.9	0.000700481
1.94079	2.87703e-05			4.91667	0.000721887
1.94755	2.81517e-05			4.93333	0.00074342
1.95407	2.7518e-05			4.95	0.000762128
1.96069	2.07536e-05			4.96667	0.000771271
1.9672	2.06033e-05			4.98333	0.000771729
1.97372	2.04529e-05			5	0.000769154
1.98023	1.92057e-05			5.01667	0.000767797
1.98685	1.0112e-05			5.03333	0.000766739
1.99362	1.40608e-05			5.05	0.000767232
2.00013	1.47579e-05			5.06667	0.000770292
2.00677	1.6488e-05			5.08333	0.000774105
2.01327	1.63658e-05			5.1	0.000781777
2.01978	1.62443e-05			5.11667	0.000785418
2.02629	1.43492e-05			5.13333	0.000783607
2.03305	1.30865e-05			5.15	0.000775443
2.03955	3.64183e-06			5.16667	0.000768268
2.04607	-1.69295e-07			5.18333	0.000762534
2.05283	1.92642e-06			5.2	0.000759928
2.05934	4.21239e-06			5.21667	0.000760244
2.06584	3.83963e-06			5.23333	0.000762803
2.07235	3.46761e-06			5.25	0.000765715
2.07924	1.39623e-05			5.26667	0.000769647
2.08563	2.00219e-05			5.28333	0.000774966
2.09213	2.60882e-05			5.3	0.000769656
2.09864	2.42804e-05			5.31667	0.00075498
2.1054	2.24877e-05			5.33333	0.000732282
2.11204	1.66868e-05			5.35	0.000704407
2.11854	1.59101e-05			5.36667	0.000675026
2.12505	1.51342e-05			5.38333	0.000646769
2.13157	1.31266e-05			5.4	0.000622632
2.1382	1.51138e-05			5.41667	0.00060433
2.1447	1.5104e-05			5.43333	0.000595908
2.15147	1.511e-05			5.45	0.000600582
2.15798	1.18293e-05			5.46667	0.000599007
2.16462	8.55608e-06			5.48333	0.000599913
2.17112	-3.34512e-06			5.5	0.0006016
2.17763	-1.20729e-05			5.51667	0.00060423
2.18439	-1.10516e-05			5.53333	0.000604056
2.1909	-1.09738e-05			5.55	0.000604802
2.19742	-1.0896e-05			5.56667	0.000606007
2.20392	-1.17474e-05			5.58333	0.000608866
2.21068	-1.38826e-05			5.6	0.000610852
2.21719	-1.42296e-05			5.61667	0.000606588
2.2237	-8.47642e-06			5.63333	0.000600257
2.23045	-5.60129e-06			5.65	0.00059604
2.23722	-7.2882e-06			5.66667	0.000592741
2.24348	-9.00508e-06			5.68333	0.000588731
2.24999	-2.1066e-05			5.7	0.00058256
2.25674	-1.36619e-05			5.71667	0.000580376
2.26313	-1.1996e-05			5.73333	0.00058061
2.26989	-1.03076e-05			5.75	0.000583199
2.2764	-8.07774e-06			5.76667	0.000584422
2.2829	-2.54611e-06			5.78333	0.000583404
2.28954	-6.43175e-06			5.8	0.000583454
2.29605	-1.03249e-05			5.81667	0.00058131
2.30282	-2.0744e-05			5.83333	0.000575823
2.30932	-5.13847e-06			5.85	0.00056465
2.31595	-5.31203e-06			5.86667	0.000551282
2.32247	-5.49309e-06			5.88333	0.000536536
2.32898	-8.78285e-06			5.9	0.000523128
2.33548	-5.44277e-06			5.91667	0.000503217
2.34224	-2.08696e-06			5.93333	0.000480114
2.34875	2.38139e-06			5.95	0.00045632
2.35527	4.65799e-07			5.96667	0.000433079
2.36202	-1.43555e-06			5.98333	0.000410963
2.36853	-7.60344e-06			6	0.000391144
2.37504	-3.79315e-06			6.01667	0.00037105
2.38155	-2.02196e-06			6.03333	0.000364283
2.3883	-2.36532e-07			6.05	0.000351725
2.39482	2.37743e-06			6.06667	0.000336364
2.40145	3.22716e-06			6.08333	0.000317327
2.40797	1.89328e-06			6.1	0.000289995
2.41459	5.66144e-07			6.11667	0.000266202
2.4211	5.12967e-06			6.13333	0.000231932
2.42762	7.04196e-06			6.15	0.000193434
2.43438	6.18153e-06			6.16667	0.000156395
2.44089	5.3061e-06			6.18333	0.000124066
2.44739	8.43201e-06			6.2	0.000104753
2.4539	1.01723e-05			6.21667	8.26889e-05
2.46067	1.00087e-05			6.23333	6.88386e-05
2.46718	9.83017e-06			6.25	6.80733e-05
2.47368	7.73196e-06			6.26667	7.5614e-05
2.48044	-1.46057e-05			6.28333	7.34931e-05
2.48695	-1.77004e-05			6.3	6.02862e-05
2.49359	-1.00422e-05			6.31667	4.6815e-05
2.50009	-7.28311e-06			6.33333	3.48144e-05
2.5066	-4.52321e-06			6.35	2.46863e-05
2.51312	-8.22184e-06			6.36667	2.46218e-05
2.51975	-1.1913e-05			6.38333	1.82216e-05
2.52625	-2.40243e-05			6.4	3.52695e-06
2.53302	-2.71342e-05			6.41667	-1.1811e-05
2.53965	-1.95366e-05			6.43333	-2.63333e-05
2.54617	-1.19465e-05			6.45	-5.74846e-05
2.55267	-3.0824e-06			6.46667	-8.15018e-05
2.55918	-2.62933e-06			6.48333	-0.000100131
2.56594	-3.75484e-06			6.5	-0.000120495
2.57245	-4.89535e-06			6.51667	-0.000130256
2.57895	-5.37776e-06			6.53333	-0.00012183
2.58547	-5.85942e-06			6.55	-0.000111452
2.59223	-9.43301e-06			6.56667	-9.50371e-05
2.59874	-1.04758e-05			6.58333	-7.05257e-05
2.60524	-1.15194e-05			6.6	-4.86853e-05
2.612	-1.48458e-05			6.61667	-2.69138e-05
2.61839	-2.87032e-05			6.63333	2.50302e-06
2.62515	-2.25218e-05			6.65	3.47402e-05
2.63165	-1.6356e-05			6.66667	5.87001e-05
2.63817	-1.11607e-05			6.68333	8.70198e-05
2.64468	-4.0237e-06			6.7	0.000119171
2.65144	-2.77501e-06			6.71667	0.000150087
2.65794	-4.49373e-06			6.73333	0.000179854
2.66445	-6.2117e-06			6.75	0.00020616
2.67122	-2.08583e-05			6.76667	0.000228251
2.67773	-2.66542e-05			6.78333	0.000242851
2.68424	-2.77967e-05			6.8	0.000272615
2.69087	-2.04112e-05			6.81667	0.000313017
2.69738	-1.48545e-05			6.83333	0.00035875
2.70389	-1.45051e-05			6.85	0.000416155
2.71065	-1.41407e-05			6.86667	0.000486334
2.71728	-1.79637e-05			6.88333	0.000569702
2.72379	-1.42189e-05			6.9	0.000666832
2.7303	-1.62155e-05			6.91667	0.000792683
2.73682	-1.82122e-05			6.93333	0.000930895
2.74344	-1.75257e-05			6.95	0.00108037
2.74995	-1.90487e-05			6.96667	0.00126347
2.75672	-2.05567e-05			6.98333	0.0014878
2.76323	-2.2214e-05			7	0.00176534
2.76985	-2.38646e-05			7.01667	0.00209972
2.77637	-2.23809e-05			7.03333	0.00248916
2.783	-2.18645e-05			7.05	0.00293704
2.78964	-2.13481e-05			7.06667	0.00343653
2.79602	-2.47395e-05			7.08333	0.00400867
2.80278	-2.81077e-05			7.1	0.00463421
2.80929	-3.63736e-05			7.11667	0.00529012
2.8158	-1.4161e-05			7.13333	0.00597512
2.82243	-1.6328e-05			7.15	0.0066921
2.82894	-1.85017e-05			7.16667	0.00743707
2.8357	-2.40872e-05			7.18333	0.00821884
2.84209	-2.23152e-05			7.2	0.00901316
2.84884	-2.27114e-05			7.21667	0.00982072
2.85535	-2.31218e-05			7.23333	0.0106562
2.86187	-2.27217e-05			7.25	0.0115325
2.8685	-2.24045e-05			7.26667	0.0124401
2.875	-2.20955e-05			7.28333	0.0133737
2.88152	-2.06853e-05			7.3	0.0143296
2.88828	-2.11645e-05			7.31667	0.0153136
2.89492	-2.16511e-05			7.33333	0.0163208
2.90142	-2.33941e-05			7.35	0.0173533
2.90805	-2.51288e-05			7.36667	0.0183907
2.91444	-3.76852e-05			7.38333	0.0194394
2.92108	-3.63934e-05			7.4	0.0204985
2.92759	-3.51092e-05			7.41667	0.0215441
2.93434	-1.75109e-05			7.43333	0.0225903
2.94085	-2.39203e-05			7.45	0.0236577
2.94737	-3.03296e-05			7.46667	0.0247323
2.95388	-4.41595e-05			7.48333	0.0258391
2.96063	-4.07308e-05			7.5	0.0269662
2.96714	-2.76078e-05			7.51667	0.0281294
2.97365	-2.48866e-05			7.53333	0.0293412
2.98042	-2.45012e-05			7.55	0.0306272
2.98692	-2.41315e-05			7.56667	0.0319908
2.99355	-2.73444e-05			7.58333	0.0334293
3.00007	-2.29816e-05			7.6	0.0349884
3.00658	-2.16451e-05			7.61667	0.0366774
3.01308	-2.40089e-05			7.63333	0.0385017
3.01972	-2.63644e-05			7.65	0.0404596
3.02648	-2.52692e-05			7.66667	0.0425124
3.03299	-2.65948e-05			7.68333	0.0446541
3.03949	-2.79213e-05			7.7	0.0468364
3.04613	-3.22793e-05			7.71667	0.0490444
3.05277	-2.21316e-05			7.73333	0.0512308
3.05915	-1.0186e-05			7.75	0.0533765
3.0659	-1.21025e-05			7.76667	0.0554392
3.07242	-1.40332e-05			7.78333	0.0573874
3.07893	-2.18984e-05			7.8	0.0592055
3.08569	-2.40293e-05			7.81667	0.0608619
3.09219	-2.60664e-05			7.83333	0.0623426
3.09883	-2.02425e-05			7.85	0.0636472
3.10534	-1.73207e-05			7.86667	0.0647182
3.11185	-1.43989e-05			7.88333	0.0655381
3.11835	-1.66513e-05			7.9	0.066145
3.12499	-1.88955e-05			7.91667	0.0665493
3.1315	-3.03601e-05			7.93333	0.0667256
3.13827	-4.47384e-05			7.95	0.0666874
3.1449	-4.38796e-05			7.96667	0.0664519
3.1514	-2.96104e-05			7.98333	0.0660237
3.15792	-1.94573e-05			8	0.0654321
3.16443	-1.0043e-05			8.01667	0.0646698
3.17107	-8.9943e-06			8.03333	0.0637002
3.17757	-8.35973e-06			8.05	0.0625713
3.18433	-1.49072e-05			8.06667	0.0613413
3.19084	-2.14697e-05			8.08333	0.0600116
3.19748	-2.30428e-05			8.1	0.0586063
3.20398	-2.46241e-05			8.11667	0.0571522
3.21049	-2.97876e-05			8.13333	0.0556739
3.21725	-3.22185e-05			8.15	0.0541726
3.22364	-3.46718e-05			8.16667	0.0526661
3.23039	-3.0343e-05			8.18333	0.0511656
3.2369	-6.01211e-06			8.2	0.0496872
3.24342	-3.71431e-06			8.21667	0.0482638
3.25005	-2.38873e-06			8.23333	0.0468846
3.25655	-2.57394e-06			8.25	0.045568
3.26332	-2.74343e-06			8.26667	0.0443185
3.26983	-2.99479e-06			8.28333	0.043159
3.27634	-2.18086e-05			8.3	0.042072
3.28284	-3.0763e-05			8.31667	0.041027
3.2896	-1.95751e-05			8.33333	0.0400466
3.29612	-8.40216e-06			8.35	0.0391503
3.30275	-8.76327e-06			8.36667	0.0383206
3.30925	-9.13263e-06			8.38333	0.0375644
3.31577	-1.12093e-05			8.4	0.0368528
3.3224	-1.18502e-05			8.41667	0.0362004
3.32892	-1.24985e-05			8.43333	0.0355948
3.33579	-1.52043e-05			8.45	0.0350539
3.34218	-1.14381e-05			8.46667	0.0345517
3.34882	-3.69132e-06			8.48333	0.0340761
3.35533	-1.372e-06			8.5	0.0336433
3.36183	-3.11763e-07			8.51667	0.0332573
3.36834	7.49224e-07			8.53333	0.0328958
3.37498	2.29175e-06			8.55	0.0325638
3.38174	-4.24385e-07			8.56667	0.0322523
3.38824	-3.15626e-06			8.58333	0.0319722
3.39475	-3.28384e-06			8.6	0.0317148
3.40139	2.06354e-06			8.61667	0.0314903
3.4079	2.63714e-06			8.63333	0.03128
3.41442	5.20592e-06			8.65	0.0310905
3.42142	7.80393e-06			8.66667	0.0309249
3.42768	1.39839e-05			8.68333	0.0307776
3.43419	1.62926e-05			8.7	0.0306423
3.44095	1.15902e-05			8.71667	0.0305287
3.44733	6.86459e-06			8.73333	0.030442
3.45409	1.55835e-05			8.75	0.0303666
3.46073	3.35312e-05			8.76667	0.0303113
3.46712	3.73079e-05			8.78333	0.0302651
3.47374	3.763e-05			8.8	0.0302067
3.48025	3.79454e-05			8.81667	0.0301484
3.48677	3.47918e-05			8.83333	0.0300776
3.49353	2.88849e-05			8.85	0.0299925
3.50003	3.04419e-05			8.86667	0.0298954
3.50654	3.01209e-05			8.88333	0.0298077
3.5133	2.9815e-05			8.9	0.0297263
3.51982	2.10151e-05			8.91667	0.0296506
3.52632	2.27902e-05			8.93333	0.02961
3.53283	2.39321e-05			8.95	0.0295794
3.53959	3.42343e-05			8.96667	0.0295341
3.5461	3.70673e-05			8.98333	0.0294853
3.5526	3.50631e-05			9	0.0294277
3.55912	3.30597e-05			9.01667	0.0293667
3.56588	3.0093e-05			9.03333	0.0292997
3.57252	2.71189e-05			9.05	0.0292426
3.57902	1.59556e-05			9.06667	0.0292037
3.58553	2.69065e-05			9.08333	0.0291833
3.59204	2.69261e-05			9.1	0.0291723
3.5988	2.69607e-05			9.11667	0.0291567
3.6053	2.39292e-05			9.13333	0.0291254
3.61182	1.54502e-05			9.15	0.0290929
3.61833	1.49334e-05			9.16667	0.0290578
3.62497	1.4424e-05			9.18333	0.0290201
3.63173	3.0265e-05			9.2	0.029004
3.63823	3.26923e-05			9.21667	0.0290095
3.64474	3.4048e-05			9.23333	0.0290283
3.65138	3.30824e-05			9.25	0.0290658
3.65789	3.21093e-05			9.26667	0.0291063
3.66439	3.15428e-05			9.28333	0.0291464
3.67115	3.09921e-05			9.3	0.0291955
3.67754	2.9785e-05			9.31667	0.0292509
3.6843	2.86004e-05			9.33333	0.0292983
3.6908	2.24955e-05			9.35	0.029343
3.69732	6.34172e-06			9.36667	0.0294125
3.70395	2.47638e-05			9.38333	0.0294997
3.71047	2.84159e-05			9.4	0.0295885
3.71722	3.20821e-05			9.41667	0.0296997
3.7236	4.17477e-05			9.43333	0.0298249
3.73037	3.86198e-05			9.45	0.0299562
3.73688	3.54769e-05			9.46667	0.0301078
3.74338	2.79325e-05			9.48333	0.0302665
3.75002	1.33931e-05			9.5	0.0304212
3.75653	4.20294e-05			9.51667	0.0305678
3.76329	4.14065e-05			9.53333	0.0307359
3.76979	4.07679e-05			9.55	0.0309146
3.77643	3.54598e-05			9.56667	0.0311007
3.78294	2.27741e-05			9.58333	0.0313006
3.78945	2.95717e-05			9.6	0.0315216
3.79595	3.25449e-05			9.61667	0.0317423
3.80259	3.72117e-05			9.63333	0.03198
3.80948	3.88046e-05			9.65	0.0322209
3.81587	4.03675e-05			9.66667	0.0324644
3.82237	4.55522e-05			9.68333	0.0327161
3.829	5.07452e-05			9.7	0.0329792
3.83552	5.12758e-05			9.71667	0.0332425
3.84203	5.15526e-05			9.73333	0.0335236
3.84878	5.18436e-05			9.75	0.033801
3.85517	4.24894e-05			9.76667	0.034091
3.86193	3.66605e-05			9.78333	0.0343724
3.86844	3.80329e-05			9.8	0.0346578
3.87507	3.88712e-05			9.81667	0.0349306
3.88158	3.92353e-05			9.83333	0.0352048
3.88809	3.95994e-05			9.85	0.0354792
3.89485	3.94362e-05			9.86667	0.0357581
3.90137	3.92579e-05			9.88333	0.0360405
3.90787	3.69424e-05			9.9	0.0363311
3.91438	2.75918e-05			9.91667	0.0366181
3.92114	1.82562e-05			9.93333	0.0369136
3.92765	3.24888e-06			9.95	0.037219
3.93415	3.12355e-05			9.96667	0.0375315
3.94092	3.2912e-05			9.98333	0.0378337
3.94743	3.07638e-05			10	0.0381282
3.95407	2.8623e-05			10.0167	0.0384088
3.96057	3.75146e-05			10.0333	0.0386976
3.96708	4.18158e-05			10.05	0.0389824
3.97359	3.31898e-05			10.0667	0.03926
3.98035	2.45787e-05			10.0833	0.0395251
3.98698	1.83788e-05			10.1	0.0397849
3.99337	3.26213e-05			10.1167	0.0400392
4.00013	3.44629e-05			10.1333	0.0402973
4.00664	3.1626e-05			10.15	0.0405483
4.01314	2.87884e-05			10.1667	0.0407954
4.01965	2.12882e-05			10.1833	0.0410292
4.02642	2.2145e-05			10.2	0.0412691
4.03293	3.06339e-05			10.2167	0.0415038
4.03943	3.9122e-05			10.2333	0.0417421
4.04619	3.99851e-05			10.25	0.0419728
4.0527	3.84871e-05			10.2667	0.0421967
4.05922	3.69891e-05			10.2833	0.0424299
4.06572	2.36592e-05			10.3	0.042671
4.07248	1.85542e-05			10.3167	0.0429147
4.07899	7.63805e-06			10.3333	0.0431712
4.0855	1.41171e-05			10.35	0.0434161
4.092	2.00781e-05			10.3667	0.0436721
4.09877	2.25912e-05			10.3833	0.0439343
4.10528	2.29636e-05			10.4	0.0442069
4.11179	2.3336e-05			10.4167	0.0444804
4.11855	3.98094e-06			10.4333	0.0447687
4.12505	-3.8714e-06			10.45	0.0450786
4.13157	-2.7428e-06			10.4667	0.0453907
4.13808	-1.6142e-06			10.4833	0.0457064
4.14484	8.64079e-07			10.5	0.0460436
4.15159	1.68945e-07			10.5167	0.0463901
4.15785	-5.55416e-07			10.5333	0.0467615
4.16437	-3.04306e-06			10.55	0.0471596
4.17113	-1.80833e-06			10.5667	0.047565
4.17763	-1.24936e-06			10.5833	0.0479855
4.18414	-6.89636e-07			10.6	0.0484386
4.1909	1.2985e-05			10.6167	0.0489192
4.19754	9.92287e-06			10.6333	0.0494175
4.20392	6.84496e-06			10.65	0.0499374
4.21043	-5.43472e-07			10.6667	0.0504755
4.21719	-3.57908e-06			10.6833	0.0510451
4.2237	-4.36691e-06			10.7	0.0516526
4.2302	-5.15549e-06			10.7167	0.0522932
4.23697	-2.68118e-06			10.7333	0.0529488
4.24348	-2.3258e-06			10.75	0.0536376
4.24999	-1.97042e-06			10.7667	0.0543677
4.25662	6.00032e-06			10.7833	0.0551435
4.26313	1.39643e-05			10.8	0.0559558
4.26964	1.477e-05			10.8167	0.0568066
4.2764	1.4187e-05			10.8333	0.0576847
4.28278	1.35808e-05			10.85	0.0586061
4.28954	1.13571e-05			10.8667	0.0595528
4.29605	1.15422e-05			10.8833	0.060528
4.30269	1.17348e-05			10.9	0.0615327
4.30919	6.0946e-06			10.9167	0.0625777
4.3157	-9.94744e-06			10.9333	0.063656
4.32259	8.88581e-06			10.95	0.0647687
4.32885	1.57401e-05			10.9667	0.065921
4.3356	1.54072e-05			10.9833	0.0671083
4.34212	1.50601e-05			11	0.0683297
4.34863	1.29551e-05			11.0167	0.0695726
4.35527	-4.31501e-06			11.0333	0.0708426
4.36177	-1.8169e-05			11.05	0.0721518
4.36853	-1.57673e-05			11.0667	0.0734922
4.37504	-1.33806e-05			11.0833	0.0748779
4.38155	-9.23401e-06			11.1	0.0762822
4.38807	-9.96835e-06			11.1167	0.0776981
4.39482	-1.06884e-05			11.1333	0.0791296
4.40133	-1.5507e-05			11.15	0.0805806
4.40797	-2.36578e-05			11.1667	0.0820384
4.41448	-2.35293e-05			11.1833	0.0835011
4.42098	-2.34015e-05			11.2	0.084988
4.42787	-2.34038e-05			11.2167	0.0864725
4.43413	-2.04642e-05			11.2333	0.0879537
4.44089	-1.90298e-05			11.25	0.0894612
4.44739	-1.76111e-05			11.2667	0.0909459
4.45403	-5.06586e-08			11.2833	0.0924078
4.46054	1.83584e-06			11.3	0.0938602
4.46705	2.35018e-06			11.3167	0.0953158
4.4738	3.32384e-07			11.3333	0.0968079
4.48019	-1.70714e-06			11.35	0.0983638
4.48695	-1.00751e-05			11.3667	0.0999527
4.49347	-4.80687e-06			11.3833	0.101527
4.49997	1.63074e-05			11.4	0.103079
4.5066	1.53902e-05			11.4167	0.104602
4.51312	1.44656e-05			11.4333	0.10605
4.51963	1.21396e-05			11.45	0.107414
4.52638	7.98622e-06			11.4667	0.108693
4.53289	3.81861e-06			11.4833	0.109913
4.5394	-3.76897e-08			11.5	0.111101
4.54617	2.39842e-06			11.5167	0.11226
4.55267	3.36652e-06			11.5333	0.113375
4.55918	-1.60466e-06			11.55	0.114437
4.56569	-6.57583e-06			11.5667	0.115451
4.57245	-8.58036e-06			11.5833	0.116416
4.57895	-1.60575e-06			11.6	0.117324
4.58559	-1.83188e-06			11.6167	0.118176
4.59223	-2.05801e-06			11.6333	0.118968
4.59874	6.72539e-07			11.65	0.119703
4.60538	1.13253e-06			11.6667	0.120359
4.61188	-1.712e-06			11.6833	0.12094
4.61839	-4.55578e-06			11.7	0.121457
4.6249	-6.81362e-06			11.7167	0.121895
4.63167	-9.05648e-06			11.7333	0.122244
4.63817	-1.02216e-05			11.75	0.122517
4.64468	-1.50813e-05			11.7667	0.1227
4.65119	-1.99409e-05			11.7833	0.122819
4.65795	-1.80122e-05			11.8	0.12287
4.66445	-1.47645e-05			11.8167	0.122847
4.67097	-1.12273e-05			11.8333	0.122744
4.67773	-1.05622e-05			11.85	0.12256
4.68424	-9.9121e-06			11.8667	0.122283
4.69074	-9.34347e-06			11.8833	0.121904
4.69725	-8.7741e-06			11.9	0.12143
4.70402	-5.94178e-06			11.9167	0.120888
4.7104	-6.29128e-06			11.9333	0.120271
4.71715	-6.61905e-06			11.95	0.119593
4.72367	-2.05611e-05			11.9667	0.118857
4.73018	5.61419e-06			11.9833	0.118057
4.73694	1.41429e-05			12	0.1172
4.74344	1.09254e-05			12.0167	0.116292
4.74995	7.70859e-06			12.0333	0.115335
4.75647	7.71384e-07			12.05	0.114331
4.76323	-4.53971e-08			12.0667	0.113294
4.76973	-8.77915e-07			12.0833	0.112248
4.77624	-6.64075e-06			12.1	0.1112
4.783	-6.97411e-06			12.1167	0.110113
4.78952	-7.32246e-06			12.1333	0.109022
4.79602	-2.26514e-05			12.15	0.107919
4.80253	-7.54165e-06			12.1667	0.106794
4.80929	-1.01017e-05			12.1833	0.10565
4.8158	-1.26767e-05			12.2	0.104473
4.8223	-1.96758e-05			12.2167	0.103239
4.82882	-1.12229e-05			12.2333	0.102006
4.83558	-1.55956e-05			12.25	0.10079
4.84209	-1.99834e-05			12.2667	0.0996225
4.84859	-2.97404e-05			12.2833	0.0985131
4.85535	-2.39438e-05			12.3	0.0975139
4.86187	-2.22765e-05			12.3167	0.0966217
4.86838	-2.06092e-05			12.3333	0.0958179
4.87489	-1.86949e-05			12.35	0.0950946
4.88164	-2.02051e-05			12.3667	0.094433
4.88815	-2.17296e-05			12.3833	0.0938352
4.89467	-3.3449e-05			12.4	0.0933168
4.90143	-3.18699e-05			12.4167	0.0928427
4.9078	-3.0314e-05			12.4333	0.0924484
4.91457	-2.9587e-05			12.45	0.0921464
4.92108	-2.29226e-05			12.4667	0.0919167
4.92759	-2.05654e-05			12.4833	0.091756
4.93409	-1.92345e-05			12.5	0.0916651
4.94085	-2.42075e-05			12.5167	0.0916512
4.94737	-2.91955e-05			12.5333	0.091717
4.95388	-3.08736e-05			12.55	0.0918751
4.96063	-3.25374e-05			12.5667	0.0921033
4.96714	-3.66513e-05			12.5833	0.0923966
4.97365	-4.38426e-05			12.6	0.0927821
4.98017	-4.28063e-05			12.6167	0.0932556
4.98679	-4.17632e-05			12.6333	0.0937945
4.9933	-3.78262e-05			12.65	0.0944126
5.00007	-3.81297e-05			12.6667	0.0950896
5.00658	-3.84482e-05			12.6833	0.095808
5.0132	-4.87726e-05			12.7	0.0965705
5.01972	-5.12624e-05			12.7167	0.097433
5.02623	-5.21221e-05			12.7333	0.0984225
5.03287	-3.60923e-05			12.75	0.0995293
5.03937	-2.52648e-05			12.7667	0.100723
5.04613	-2.26697e-05			12.7833	0.101999
5.05264	-2.1452e-05			12.8	0.103314
5.05915	-2.31605e-05			12.8167	0.104637
5.06565	-2.48699e-05			12.8333	0.105933
5.07242	-2.94897e-05			12.85	0.107174
5.07893	-3.20454e-05			12.8667	0.108378
5.08544	-3.4601e-05			12.8833	0.109591
5.0922	-4.32018e-05			12.9	0.11083
5.09883	-4.65691e-05			12.9167	0.112068
5.10522	-3.62297e-05			12.9333	0.113301
5.11173	-3.36214e-05			12.95	0.114553
5.11849	-3.09982e-05			12.9667	0.115795
5.12499	-3.03416e-05			12.9833	0.117009
5.1315	-3.23948e-05			13	0.118215
5.13827	-3.44329e-05			13.0167	0.119415
5.14478	-5.41657e-05			13.0333	0.120592
5.15128	-4.62782e-05			13.05	0.121737
5.15779	-4.04267e-05			13.0667	0.12286
5.16455	-3.45602e-05			13.0833	0.123938
5.17107	-3.73782e-05			13.1	0.125008
5.17757	-4.0197e-05			13.1167	0.126053
5.1842	-4.63058e-05			13.1333	0.127059
5.19072	-6.67536e-05			13.15	0.128021
5.19748	-6.47117e-05			13.1667	0.128954
5.20398	-6.07168e-05			13.1833	0.129858
5.21049	-5.95185e-05			13.2	0.130739
5.217	-6.04368e-05			13.2167	0.131586
5.22389	-6.13327e-05			13.2333	0.132412
5.23027	-6.4376e-05			13.25	0.133202
5.2369	-6.3853e-05			13.2667	0.133997
5.24342	-5.76869e-05			13.2833	0.134778
5.24993	-5.15208e-05			13.3	0.135552
5.25643	-5.20626e-05			13.3167	0.136316
5.26307	-5.25961e-05			13.3333	0.13706
5.26983	-5.70261e-05			13.35	0.137802
5.27634	-6.47738e-05			13.3667	0.138548
5.28284	-7.31795e-05			13.3833	0.139288
5.28948	-6.98634e-05			13.4	0.140024
5.29599	-5.89652e-05			13.4167	0.140746
5.3025	-6.45505e-05			13.4333	0.14147
5.30925	-7.01216e-05			13.45	0.142192
5.31564	-8.24612e-05			13.4667	0.142903
5.3224	-7.99927e-05			13.4833	0.143607
5.32892	-7.91664e-05			13.5	0.144301
5.33555	-7.83326e-05			13.5167	0.144997
5.34205	-7.28152e-05			13.5333	0.145676
5.34857	-7.1719e-05			13.55	0.14635
5.35533	-7.06078e-05			13.5667	0.147015
5.36172	-6.71951e-05			13.5833	0.147666
5.36847	-6.68292e-05			13.6	0.148293
5.37498	-6.64777e-05			13.6167	0.148902
5.38149	-7.69014e-05			13.6333	0.149496
5.38813	-8.27974e-05			13.65	0.15008
5.39463	-9.69391e-05			13.6667	0.150637
5.40139	-0.000113027			13.6833	0.151174
5.4079	-9.6304e-05			13.7	0.151685
5.41454	-8.50437e-05			13.7167	0.152188
5.42104	-7.9285e-05			13.7333	0.152667
5.42755	-8.50804e-05			13.75	0.153135
5.43407	-9.08758e-05			13.7667	0.153592
5.44083	-9.57095e-05			13.7833	0.154035
5.44733	-9.32632e-05			13.8	0.154466
5.45384	-9.27425e-05			13.8167	0.154876
5.4606	-9.44484e-05			13.8333	0.155263
5.46712	-9.61693e-05			13.85	0.155656
5.47362	-0.000100133			13.8667	0.156045
5.48013	-0.000104511			13.8833	0.156424
5.48689	-9.08679e-05			13.9	0.156799
5.49328	-8.88589e-05			13.9167	0.157194
5.50003	-8.82936e-05			13.9333	0.157608
5.50654	-8.77426e-05			13.95	0.158042
5.51318	-8.96397e-05			13.9667	0.158494
5.51969	-9.15444e-05			13.9833	0.158975
5.52619	-0.000103898			14	0.15949
5.53295	-0.000108267			14.0167	0.16007
5.53947	-0.000107121			14.0333	0.160716
5.54598	-0.000103893			14.05	0.16145
5.55248	-0.000105208			14.0667	0.162292
5.55924	-0.000106507			14.0833	0.163267
5.56588	-0.00010577			14.1	0.1644
5.57239	-0.00010791			14.1167	0.165718
5.57889	-0.00011005			14.1333	0.167238
5.5854	-0.000105798			14.15	0.168979
5.59204	-0.000101538			14.1667	0.170983
5.59855	-9.74834e-05			14.1833	0.173287
5.60532	-9.33299e-05			14.2	0.175936
5.61194	-9.18937e-05			14.2167	0.178981
5.61845	-9.67247e-05			14.2333	0.182452
5.62497	-0.000101556			14.25	0.186418
5.63148	-0.000117632			14.2667	0.19093
5.6381	-0.000113396			14.2833	0.196044
5.64462	-9.72064e-05			14.3	0.201817
5.65138	-9.05533e-05			14.3167	0.208298
5.65789	-8.76411e-05			14.3333	0.215553
5.66452	-8.8528e-05			14.35	0.223652
5.67103	-8.94217e-05			14.3667	0.232657
5.67754	-9.41212e-05			14.3833	0.242539
5.6843	-0.000105497			14.4	0.253384
5.69068	-0.000105607			14.4167	0.265303
5.69744	-0.000105693			14.4333	0.278318
5.70395	-0.000113216			14.45	0.292426
5.71047	-0.00012374			14.4667	0.307624
5.71709	-0.000113862			14.4833	0.323955
5.7236	-0.000106235			14.5	0.341407
5.73012	-9.86298e-05			14.5167	0.360028
5.73688	-9.62918e-05			14.5333	0.379776
5.7435	-9.66032e-05			14.55	0.400629
5.75002	-9.69213e-05			14.5667	0.422559
5.75653	-9.85263e-05			14.5833	0.445418
5.76304	-9.32522e-05			14.6	0.469156
5.76967	-9.24511e-05			14.6167	0.49366
5.77618	-9.26475e-05			14.6333	0.518861
5.78294	-9.28289e-05			14.65	0.544727
5.78933	-9.30504e-05			14.6667	0.571124
5.79608	-9.32502e-05			14.6833	0.598029
5.80259	-9.49756e-05			14.7	0.625291
5.8091	-9.6701e-05			14.7167	0.652816
5.81587	-0.000119267			14.7333	0.680342
5.82238	-0.000101945			14.75	0.707624
5.82888	-8.61966e-05			14.7667	0.73458
5.83539	-8.01483e-05			14.7833	0.761011
5.84215	-7.92052e-05			14.8	0.786753
5.84867	-8.08372e-05			14.8167	0.81167
5.85517	-8.247e-05			14.8333	0.83556
5.86168	-0.000106283			14.85	0.858301
5.86844	-0.000120864			14.8667	0.879731
5.87495	-0.000111196			14.8833	0.89974
5.88145	-0.000106945			14.9	0.918191
5.88822	-0.000104026			14.9167	0.934965
5.89473	-0.000103534			14.9333	0.949962
5.90124	-0.000103667			14.95	0.963094
5.90774	-0.000103802			14.9667	0.974518
5.91475	-0.000104531			14.9833	0.983807
5.92102	-0.000118304			15	0.990851
5.92753	-0.000116329			15.0167	0.995903
5.93428	-0.000112529			15.0333	0.998947
5.94079	-0.000111271			15.05	1
5.9473	-0.000112509			15.0667	0.999082
5.95382	-0.000113748			15.0833	0.996239
5.96057	-0.000122799			15.1	0.991518
5.96708	-0.000120887			15.1167	0.985034
5.97359	-0.000106543			15.1333	0.976933
5.9801	-0.000105405			15.15	0.966912
5.98685	-0.000107587			15.1667	0.955226
5.99337	-0.000109783			15.1833	0.942209
6	-0.000116052			15.2	0.927866
6.00664	-0.000114562			15.2167	0.912312
6.01314	-0.000113081			15.2333	0.89568
6.01978	-0.00010249			15.25	0.878079
6.02629	-0.000100612			15.2667	0.859628
6.0328	-0.000108083			15.2833	0.840452
6.0393	-0.000115555			15.3	0.820611
6.04594	-0.000126195			15.3167	0.800265
6.0527	-0.000108084			15.3333	0.779533
6.05922	-0.000104866			15.35	0.758528
6.06585	-0.000109814			15.3667	0.737345
6.07235	-0.00011477			15.3833	0.716084
6.07887	-0.000116578			15.4	0.694854
6.08538	-9.73694e-05			15.4167	0.673765
6.09214	-0.000100994			15.4333	0.652908
6.09864	-0.000104635			15.45	0.632324
6.10515	-0.000113059			15.4667	0.612014
6.11192	-0.000109356			15.4833	0.592092
6.11843	-0.000108977			15.5	0.572743
6.12493	-0.000108598			15.5167	0.554005
6.13144	-0.000111403			15.5333	0.535864
6.1382	-0.000111154			15.55	0.518335
6.14472	-0.000100934			15.5667	0.501401
6.15122	-9.24248e-05			15.5833	0.485109
6.15773	-9.2538e-05			15.6	0.469437
6.16449	-9.26362e-05			15.6167	0.454359
6.171	-9.67806e-05			15.6333	0.439871
6.1775	-0.000105352			15.65	0.42604
6.18427	-0.000103533			15.6667	0.412973
6.19078	-9.40218e-05			15.6833	0.40061
6.19729	-8.30952e-05			15.7	0.38898
6.20379	-8.39462e-05			15.7167	0.378105
6.21055	-8.47814e-05			15.7333	0.367965
6.21694	-8.83079e-05			15.75	0.358557
6.2237	-8.79184e-05			15.7667	0.349844
6.2302	-8.75447e-05			15.7833	0.341793
6.23672	-0.000103433			15.8	0.334421
6.24348	-0.000100591			15.8167	0.327622
6.24999	-9.99459e-05			15.8333	0.321324
6.25649	-9.93014e-05			15.85	0.315526
6.263	-9.73439e-05			15.8667	0.310264
6.26977	-9.61636e-05			15.8833	0.305539
6.27628	-9.53944e-05			15.9	0.301323
6.28278	-9.90295e-05			15.9167	0.29759
6.28954	-0.000102649			15.9333	0.294336
6.29593	-0.000105856			15.95	0.291524
6.30269	-9.41195e-05			15.9667	0.289159
6.3092	-8.8947e-05			15.9833	0.287132
6.3157	-8.64438e-05			16	0.285412
6.32234	-9.01598e-05			16.0167	0.283991
6.32885	-9.38833e-05			16.0333	0.282823
6.33537	-8.07155e-05			16.05	0.2819
6.34212	-8.22695e-05			16.0667	0.281194
6.34875	-8.38303e-05			16.0833	0.280663
6.35527	-8.8292e-05			16.1	0.28028
6.36178	-8.36973e-05			16.1167	0.279997
6.3684	-7.94466e-05			16.1333	0.279782
6.37492	-7.93118e-05			16.15	0.279624
6.38143	-7.9177e-05			16.1667	0.27951
6.38819	-8.08793e-05			16.1833	0.279416
6.39469	-8.14444e-05			16.2	0.279322
6.4012	-8.20088e-05			16.2167	0.279219
6.40772	-9.3479e-05			16.2333	0.279088
6.41448	-0.000116703			16.25	0.278916
6.42098	-0.000108799			16.2667	0.278677
6.42749	-0.000102909			16.2833	0.278354
6.43425	-0.000101379			16.3	0.277926
6.44077	-9.98654e-05			16.3167	0.27739
6.44739	-0.000101189			16.3333	0.276748
6.4539	-0.00010252			16.35	0.276001
6.46042	-0.000106409			16.3667	0.275126
6.46693	-9.77039e-05			16.3833	0.274122
6.47355	-9.58162e-05			16.4	0.272979
6.48032	-9.39203e-05			16.4167	0.271714
6.48683	-9.45894e-05			16.4333	0.270321
6.49334	-9.52584e-05			16.45	0.268805
6.49984	-0.000100963			16.4667	0.267162
6.5066	-9.80374e-05			16.4833	0.265389
6.51324	-9.93735e-05			16.5	0.263498
6.51975	-0.000100717			16.5167	0.261503
6.52625	-0.000107654			16.5333	0.259406
6.53277	-0.000103807			16.55	0.257223
6.53953	-9.87779e-05			16.5667	0.254953
6.54592	-9.73702e-05			16.5833	0.252616
6.55268	-9.6843e-05			16.6	0.250192
6.55918	-9.79999e-05			16.6167	0.247699
6.56569	-9.91559e-05			16.6333	0.24514
6.57233	-0.000101973			16.65	0.242519
6.57884	-0.000107069			16.6667	0.239837
6.58534	-0.000110692			16.6833	0.237121
6.5921	-0.000125271			16.7	0.234386
6.59862	-0.000123546			16.7167	0.231646
6.60513	-0.000121441			16.7333	0.228912
6.61188	-0.000119321			16.75	0.226178
6.61839	-0.000108638			16.7667	0.223443
6.6249	-0.000102162			16.7833	0.220711
6.63142	-0.000102741			16.8	0.217999
6.63817	-0.000103305			16.8167	0.215335
6.64493	-0.000105941			16.8333	0.2127
6.65119	-0.000107752			16.85	0.210103
6.65795	-0.000109533			16.8667	0.207552
6.66445	-0.000116007			16.8833	0.205055
6.67109	-0.000117126			16.9	0.202615
6.6776	-0.000118012			16.9167	0.200241
6.68412	-0.000118899			16.9333	0.19794
6.69062	-0.00010933			16.95	0.195697
6.69725	-0.000105633			16.9667	0.19353
6.70377	-0.00010582			16.9833	0.191453
6.71053	-0.000105992			17	0.189448
6.71703	-0.000120475			17.0167	0.187518
6.72367	-0.000120991			17.0333	0.185653
6.73018	-0.000117761			17.05	0.183855
6.73669	-0.000116369			17.0667	0.182117
6.74344	-0.000116367			17.0833	0.180467
6.74995	-0.000116379			17.1	0.178896
6.75647	-0.000117796			17.1167	0.1774
6.76298	-0.000122792			17.1333	0.175957
6.76973	-0.000124525			17.15	0.174586
6.77624	-0.000126273			17.1667	0.17328
6.78275	-0.00013285			17.1833	0.172053
6.78952	-0.000132139			17.2	0.170875
6.79603	-0.000131844			17.2167	0.169746
6.80265	-0.000131543			17.2333	0.168646
6.80917	-0.000114772			17.25	0.167589
6.81568	-0.000114875			17.2667	0.166563
6.82232	-0.00011497			17.2833	0.165566
6.82882	-0.000115968			17.3	0.164561
6.8357	-0.000126781			17.3167	0.163571
6.84209	-0.00012712			17.3333	0.162589
6.8486	-0.00012745			17.35	0.161633
6.8551	-0.000128928			17.3667	0.160686
6.86187	-0.000130448			17.3833	0.15974
6.86838	-0.000120092			17.4	0.158766
6.87489	-0.000117548			17.4167	0.157781
6.88139	-0.000116986			17.4333	0.156777
6.88815	-0.00011658			17.45	0.155753
6.89467	-0.000116274			17.4667	0.154695
6.9013	-0.000115961			17.4833	0.153603
6.90793	-0.000122343			17.5	0.152472
6.91444	-0.000128732			17.5167	0.151293
6.92095	-0.000136559			17.5333	0.150086
6.92759	-0.000130398			17.55	0.148836
6.93409	-0.000115895			17.5667	0.147521
6.9406	-0.000118968			17.5833	0.146181
6.94737	-0.000122026			17.6	0.144784
6.95388	-0.000132335			17.6167	0.14335
6.96038	-0.000139684			17.6333	0.141877
6.96714	-0.000147018			17.65	0.140358
6.97353	-0.000143105			17.6667	0.138796
6.98029	-0.000143025			17.6833	0.137177
6.98679	-0.000142961			17.7	0.135524
6.9933	-0.000143075			17.7167	0.133821
6.99994	-0.000143181			17.7333	0.132084
7.00645	-0.000143901			17.75	0.130329
7.01295	-0.000158821			17.7667	0.128522
7.01972	-0.000162615			17.7833	0.126677
7.02635	-0.000162062			17.8	0.124819
7.03287	-0.00016724			17.8167	0.122946
7.03938	-0.000172417			17.8333	0.121061
7.04588	-0.000163584			17.85	0.119164
7.05264	-0.000159911			17.8667	0.117248
7.05915	-0.000162294			17.8833	0.115332
7.06567	-0.000164678			17.9	0.113451
7.07217	-0.000184739			17.9167	0.111554
7.07893	-0.000183136			17.9333	0.109572
7.08544	-0.000180124			17.95	0.107534
7.09195	-0.000177113			17.9667	0.105467
7.09858	-0.00017954			17.9833	0.103395
7.10509	-0.000181973			18	0.101371
7.11185	-0.000188147
7.11837	-0.000173476
7.12499	-0.000166284
7.13163	-0.000167645
7.13802	-0.000169021
7.14478	-0.000172805
7.15115	-0.000195385
7.15792	-0.000192868
7.16443	-0.000193437
7.17094	-0.000194005
7.17757	-0.000174181
7.18408	-0.000175789
7.19059	-0.000177397
7.19735	-0.000188054
7.20385	-0.000178938
7.21037	-0.000172539
7.21713	-0.000169914
7.22364	-0.000169996
7.23014	-0.000170079
7.23665	-0.000156266
7.24342	-0.000159194
7.2498	-0.000162144
7.25655	-0.000173661
7.26307	-0.000178079
7.2697	-0.00018024
7.27634	-0.000174561
7.28285	-0.000174753
7.28948	-0.000174938
7.29587	-0.000177781
7.30263	-0.000185133
7.30914	-0.000191567
7.31564	-0.000199634
7.3224	-0.000197578
7.32879	-0.000195544
7.33555	-0.000195083
7.34193	-0.000197
7.34869	-0.000198893
7.35508	-0.000206548
7.36184	-0.000201123
7.36834	-0.000200824
7.37485	-0.000200524
7.38162	-0.000202931
7.38813	-0.000210377
7.39463	-0.000200678
7.40127	-0.000194358
7.40778	-0.000191059
7.41429	-0.000191965
7.42104	-0.000192857
7.42755	-0.000193795
7.43407	-0.000194733
7.44083	-0.000198676
7.44733	-0.000200827
7.45384	-0.000202978
7.46035	-0.000214562
7.46712	-0.000217094
7.47362	-0.000212663
7.48025	-0.000211629
7.48677	-0.000210602
7.49328	-0.000207873
7.50003	-0.000206396
7.50642	-0.000206746
7.51318	-0.000207073
7.51969	-0.000207348
7.5262	-0.000199427
7.53283	-0.000195297
7.53934	-0.000200469
7.54585	-0.00020564
7.55249	-0.000203734
7.55924	-0.000202088
7.56575	-0.000202024
7.57227	-0.00020196
7.5789	-0.000202425
7.5854	-0.000202175
7.59192	-0.000201924
7.59868	-0.000203921
7.60519	-0.000199957
7.61169	-0.000199893
7.6182	-0.000199828
7.62497	-0.000200425
7.63148	-0.000201037
7.63798	-0.000207759
7.64474	-0.000208076
7.65125	-0.000212295
7.65777	-0.000210261
7.66427	-0.000209533
7.67103	-0.000208789
7.67754	-0.000204169
7.68418	-0.000202364
7.69068	-0.000200568
7.69719	-0.000197347
7.70383	-0.000200205
7.71034	-0.000203071
7.71709	-0.000205855
7.7236	-0.000202293
7.73012	-0.000200927
7.73663	-0.000199562
7.74338	-0.000193322
7.74989	-0.000195805
7.7564	-0.000198288
7.76317	-0.000195092
7.76968	-0.000194556
7.77618	-0.000196822
7.78282	-0.00019908
7.78933	-0.000201171
7.79584	-0.0001976
7.80272	-0.000199876
7.8091	-0.000202181
7.81562	-0.000210346
7.82238	-0.000197955
7.82888	-0.000170597
7.83539	-0.000169235
7.8419	-0.00017366
7.84867	-0.000178071
7.85504	-0.00017465
7.8618	-0.000174751
7.86832	-0.000174867
7.87483	-0.000179569
7.88145	-0.000177714
7.88797	-0.000175865
7.89473	-0.000165791
7.90124	-0.000161922
7.90787	-0.000161603
7.91438	-0.000161291
7.92089	-0.000168731
7.92778	-0.000164781
7.93415	-0.000160862
7.94067	-0.000148906
7.94718	-0.000149284
7.95394	-0.000149646
7.96032	-0.000154802
7.96708	-0.000149075
7.97359	-0.000146076
7.9801	-0.000145392
7.98685	-0.000144694
7.99337	-0.000146806
7.99988	-0.000148918
8.00652	-0.000157761
8.01303	-0.000150106
8.01953	-0.000141888
8.02629	-0.000140418
8.0328	-0.000147298
8.03932	-0.000154179
8.04607	-0.000161559
8.05258	-0.000155476
8.05909	-0.00014765
8.0656	-0.000146371
8.07235	-0.000132076
8.07887	-0.000128416
8.0855	-0.000124747
8.09202	-0.000120008
8.09852	-0.000117605
8.10528	-0.000121727
8.11167	-0.000125872
8.11843	-0.000123464
8.12493	-0.000108347
8.13169	-0.000106031
8.13808	-0.000105166
8.14472	-0.000108306
8.15122	-0.000111453
8.15773	-0.000128442
8.16424	-0.000123368
8.171	-0.000118477
8.1775	-0.000117144
8.18414	-0.000116682
8.19078	-0.000118032
8.19717	-0.000119398
8.20392	-0.000122553
8.2103	-0.000114324
8.21707	-0.000112029
8.22358	-0.000111892
8.23008	-0.000111756
8.23684	-0.000113333
8.24335	-9.50204e-05
8.24987	-9.58006e-05
8.25637	-9.65815e-05
8.263	-0.000103974
8.26952	-9.95763e-05
8.27628	-0.0001031
8.28279	-0.000106638
8.28929	-9.50633e-05
8.29605	-9.31973e-05
8.30257	-9.2165e-05
8.30908	-9.11326e-05
8.31558	-8.49247e-05
8.32234	-8.18062e-05
8.32885	-8.12259e-05
8.33549	-8.06382e-05
8.34199	-7.85055e-05
8.3485	-7.34429e-05
8.35527	-7.10797e-05
8.36178	-6.87316e-05
8.36828	-6.9417e-05
8.37479	-7.01016e-05
8.38155	-7.27218e-05
8.38807	-7.39371e-05
8.39457	-6.00542e-05
8.40108	-5.93155e-05
8.40784	-5.8935e-05
8.41435	-5.85694e-05
8.42085	-6.28749e-05
8.42762	-6.23259e-05
8.434	-6.2378e-05
8.44077	-6.24076e-05
8.44727	-5.3921e-05
8.45378	-5.14696e-05
8.46029	-4.93263e-05
8.46705	-4.87023e-05
8.47355	-5.16141e-05
8.48007	-5.45252e-05
8.48683	-4.54125e-05
8.49334	-3.85095e-05
8.49985	-3.67819e-05
8.50635	-3.90536e-05
8.51299	-4.13171e-05
8.5195	-6.30827e-05
8.52627	-5.21128e-05
8.53277	-4.62168e-05
8.5394	-4.31148e-05
8.54592	-4.98863e-05
8.55243	-5.66578e-05
8.55943	-6.45467e-05
8.56569	-7.10569e-05
8.5722	-5.79338e-05
8.57884	-5.28941e-05
8.58547	-5.5353e-05
8.59198	-5.78188e-05
8.59849	-6.01123e-05
8.60525	-6.2391e-05
8.61163	-7.7529e-05
8.61839	-6.53787e-05
8.6249	-6.46235e-05
8.63142	-6.38682e-05
8.63804	-4.92239e-05
8.64455	-4.88074e-05
8.65132	-4.95518e-05
8.65783	-5.03111e-05
8.66433	-5.22471e-05
8.67084	-5.06962e-05
8.6776	-4.15026e-05
8.68412	-3.13173e-05
8.69062	-2.92565e-05
8.69713	-2.86158e-05
8.70402	-3.05988e-05
8.7104	-3.26117e-05
8.71703	-3.52471e-05
8.72354	-3.30116e-05
8.73005	-2.94468e-05
8.73669	-2.84171e-05
8.7432	-3.10443e-05
8.74995	-3.36572e-05
8.75647	-2.72169e-05
8.7631	-2.60231e-05
8.76962	-2.5382e-05
8.77612	-2.47416e-05
8.78288	-2.68112e-05
8.78927	-2.89031e-05
8.79603	-3.98365e-05
8.80253	-4.77095e-05
8.80904	-2.85861e-05
8.81555	-2.85918e-05
8.82232	-2.85825e-05
8.82882	-3.04119e-05
8.83533	-3.59016e-05
8.84209	-3.08262e-05
8.84873	-3.10628e-05
8.8551	-3.13152e-05
8.86174	-2.4116e-05
8.86825	-1.69243e-05
8.87477	-1.75168e-05
8.88152	-1.80951e-05
8.8879	-2.00915e-05
8.89467	-3.38775e-05
8.90118	-2.7103e-05
8.90768	-7.37959e-06
8.91432	1.10624e-06
8.92083	1.61401e-06
8.92759	1.44882e-06
8.93409	1.26789e-06
8.9406	-2.8087e-06
8.94712	-6.88262e-06
8.95388	-7.54083e-06
8.96038	-9.17409e-06
8.96689	-3.93921e-06
8.97365	-2.26387e-06
8.98017	-3.79981e-06
8.98668	-5.33574e-06
8.99318	-2.23422e-07
8.99994	1.02892e-07
9.00645	4.14219e-07
9.01309	-2.76108e-07
9.01959	-9.74679e-07
9.0261	-4.74891e-06
9.03287	9.11895e-06
9.03925	1.92329e-05
9.046	2.24924e-05
9.05252	2.04192e-05
9.05903	1.83461e-05
9.06567	1.30476e-05
9.07217	9.06743e-06
9.07893	1.63273e-05
9.08544	1.97978e-05
9.09208	2.13886e-05
9.09845	2.19926e-05
9.10522	2.19272e-05
9.11173	2.18467e-05
9.11824	2.10099e-05
9.12474	2.01723e-05
9.1315	2.11839e-05
9.13802	2.2336e-05
9.14465	2.60152e-05
9.15115	2.93797e-05
9.15767	2.934e-05
9.16443	2.93152e-05
9.17094	3.49642e-05
9.17744	3.75467e-05
9.18395	3.51685e-05
9.19072	3.28054e-05
9.19723	2.86157e-05
9.20373	2.78193e-05
9.21049	2.70386e-05
9.21713	2.78355e-05
9.22352	2.34473e-05
9.23003	1.90666e-05
9.23678	1.39483e-05
9.24329	1.86453e-05
9.2498	2.20113e-05
9.25657	2.6286e-05
9.26307	2.64949e-05
9.2697	2.6712e-05
9.27622	2.64037e-05
9.28273	2.36622e-05
9.28923	2.96374e-05
9.29599	3.10959e-05
9.3025	3.33707e-05
9.30902	3.30845e-05
9.31564	3.2805e-05
9.32215	3.29963e-05
9.32892	3.17687e-05
9.33543	3.05262e-05
9.34193	2.50687e-05
9.34844	2.3694e-05
9.3552	2.23344e-05
9.36172	1.91705e-05
9.36822	2.14549e-05
9.37473	2.20656e-05
9.38149	2.18541e-05
9.388	2.16276e-05
9.39463	3.43043e-06
9.40114	5.19196e-06
9.40765	8.24585e-06
9.41442	1.13147e-05
9.42092	1.34014e-05
9.42743	1.38175e-05
9.43394	9.98324e-06
9.44083	6.17146e-06
9.4472	1.8622e-06
9.45372	-2.43883e-06
9.46048	-1.15282e-05
9.46699	-5.86967e-06
9.4735	9.59917e-06
9.48013	1.60448e-05
9.48677	1.13156e-05
9.49328	6.57899e-06
9.49979	8.91759e-06
9.50654	8.64019e-06
9.51305	8.34854e-06
9.51957	6.07149e-06
9.52608	-1.52305e-06
9.53283	6.1248e-06
9.53934	9.35692e-06
9.54598	1.25965e-05
9.55249	1.1529e-05
9.55899	1.04606e-05
9.56575	7.22578e-06
9.57214	7.33757e-06
9.5789	1.08105e-05
9.5854	1.42678e-05
9.59204	1.55733e-05
9.59855	1.68714e-05
9.60519	2.02286e-05
9.61157	2.11745e-05
9.6182	2.2136e-05
9.62497	2.42813e-05
9.63148	2.22996e-05
9.63798	2.03171e-05
9.64449	1.26173e-05
9.65125	2.13296e-05
9.65777	2.33654e-05
9.66427	2.35415e-05
9.67078	2.37183e-05
9.67754	1.63306e-05
9.68405	1.13681e-05
9.69055	-4.04417e-06
9.69719	2.10648e-07
9.7037	8.13332e-06
9.71047	4.70083e-06
9.71698	1.25336e-06
9.7236	-7.60953e-06
9.73012	-7.00512e-06
9.73663	-6.67265e-06
9.74339	-6.32519e-06
9.74989	-2.20039e-06
9.7564	-6.19759e-06
9.76292	-1.01948e-05
9.76968	-1.88754e-05
9.77618	-2.5579e-05
9.78269	-1.73228e-05
9.7892	-8.18225e-06
9.79584	-8.45777e-06
9.80259	-8.72656e-06
9.8091	-1.00915e-05
9.81562	-2.32438e-05
9.82225	-7.08996e-06
9.82875	9.05567e-06
9.83527	1.18641e-05
9.84203	1.30404e-05
9.84854	1.23206e-05
9.85504	1.16001e-05
9.8618	1.13888e-05
9.86832	6.74505e-06
9.87483	1.1877e-05
9.88133	1.46528e-05
9.88809	2.3647e-05
9.89448	2.65653e-05
9.90124	2.74942e-05
9.90774	2.74582e-05
9.91425	2.7423e-05
9.92089	2.42879e-05
9.9274	2.11452e-05
9.93417	5.0599e-05
9.94067	5.01463e-05
9.9473	4.97019e-05
9.95382	4.62065e-05
9.96033	3.61367e-05
9.96683	2.01887e-05
9.97347	5.82721e-06
9.97998	-1.045e-05
9.98674	-1.95177e-05
9.99337	-1.93528e-05
9.99975	-1.26125e-05
10.0065	5.02511e-06
10.013	1.59309e-05
10.0195	2.63038e-05
10.026	3.8042e-05
10.0328	4.34326e-05
10.0393	4.88083e-05
10.0459	5.34067e-05
10.0525	7.39965e-05
10.059	7.47398e-05
10.0657	8.87036e-05
10.0722	8.87191e-05
10.0787	8.87355e-05
10.0853	8.73298e-05
10.092	0.000100945
10.0984	0.000107809
10.1052	0.000110595
10.1117	0.000113365
10.1182	0.000115891
10.1249	0.000141559
10.1314	0.000151318
10.138	0.000150196
10.1445	0.000149073
10.1512	0.000146103
10.1577	0.000137994
10.1642	0.000139033
10.171	0.00014281
10.1775	0.000144696
10.184	0.000146583
10.1905	0.000170416
10.1972	0.000177698
10.2037	0.000180685
10.2104	0.000178483
10.2169	0.000176266
10.2236	0.000168853
10.2301	0.00017041
10.2366	0.000172582
10.2434	0.000171914
10.2497	0.000171224
10.2565	0.000166728
10.263	0.000164108
10.2695	0.000161489
10.276	0.000162619
10.2828	0.000162128
10.2893	0.000161621
10.2958	0.000163103
10.3024	0.000167789
10.309	0.000169857
10.3157	0.000171939
10.3222	0.000169236
10.3289	0.00016654
10.3354	0.000160458
10.3419	0.000158142
10.3485	0.0001747
10.355	0.00018845
10.3618	0.000188319
10.3683	0.000188172
10.3749	0.000184454
10.3814	0.000168926
10.3879	0.000170766
10.3944	0.000184562
10.4011	0.000187905
10.4078	0.000186305
10.4144	0.00018469
10.4209	0.000179818
10.4275	0.000182683
10.434	0.000183205
10.4405	0.000180686
10.4473	0.000178182
10.4537	0.000189041
10.4604	0.000194008
10.4669	0.000193477
10.4734	0.000192945
10.4801	0.00019529
10.4867	0.00019382
10.4932	0.000192343
10.4997	0.000200838
10.5066	0.000201983
10.513	0.000202697
10.5195	0.000203419
10.5261	0.000202834
10.5326	0.00020224
10.5394	0.000197324
10.5459	0.000206485
10.5526	0.000221192
10.5591	0.00023589
10.5656	0.00023733
10.5721	0.000238771
10.5788	0.00023749
10.5853	0.000236193
10.5919	0.000229886
10.5986	0.000230736
10.605	0.000230931
10.6118	0.000231149
10.6183	0.000240786
10.6248	0.000249717
10.6314	0.000259332
10.6379	0.000264193
10.6444	0.000269054
10.6511	0.000270914
10.6578	0.000270877
10.6643	0.000270824
10.6708	0.000263433
10.6774	0.000266502
10.6841	0.000294548
10.6906	0.000300813
10.6971	0.000303311
10.7036	0.00030581
10.7104	0.000305591
10.7169	0.000305357
10.7234	0.0003039
10.7302	0.000309957
10.7366	0.00031599
10.7433	0.000319881
10.7498	0.000320376
10.7563	0.000330649
10.7629	0.000338779
10.7696	0.00034131
10.7761	0.000343825
10.7826	0.000349927
10.7894	0.000358535
10.7959	0.000361079
10.8025	0.000363629
10.809	0.000375813
10.8156	0.00037685
10.8221	0.000372948
10.8288	0.00036906
10.8353	0.000369401
10.8418	0.000369743
10.8486	0.000388106
10.8551	0.000389762
10.8616	0.000391419
10.8681	0.000400984
10.8749	0.000417452
10.8814	0.000415829
10.8879	0.000414206
10.8947	0.000409614
10.9012	0.00041534
10.9077	0.000417497
10.9142	0.000419654
10.921	0.000457785
10.9277	0.00045846
10.934	0.000456309
10.9406	0.00045418
10.9472	0.000451616
10.9539	0.000464655
10.9604	0.00046805
10.9669	0.000487529
10.9734	0.000489987
10.98	0.000498045
10.9866	0.000502105
10.9933	0.000498968
10.9998	0.000495816
11.0065	0.000501598
11.013	0.000507373
11.0195	0.00051887
11.0262	0.000528228
11.0326	0.00053519
11.0394	0.000547236
11.0459	0.000560191
11.0524	0.000560415
11.059	0.000560647
11.0655	0.000559566
11.072	0.000559332
11.0788	0.000573406
11.0854	0.000576842
11.092	0.000585665
11.0985	0.000604609
11.1051	0.000606618
11.1116	0.000624137
11.1181	0.00062208
11.1249	0.000620037
11.1313	0.000612618
11.138	0.00059896
11.1445	0.000609689
11.151	0.000614676
11.1577	0.000619671
11.1642	0.000621613
11.1709	0.00062357
11.1775	0.000624311
11.184	0.000623646
11.1905	0.000622981
11.1972	0.000633708
11.2037	0.000634979
11.2102	0.00063468
11.217	0.000634397
11.2235	0.000641703
11.2302	0.000645353
11.2367	0.000656077
11.2432	0.000658957
11.2497	0.000661133
11.2564	0.000660047
11.2629	0.000658946
11.2695	0.000653763
11.2762	0.000669642
11.2826	0.000671737
11.2894	0.000676633
11.2959	0.000685333
11.3024	0.000684397
11.3089	0.000683461
11.3156	0.000679157
11.3222	0.000678764
11.3287	0.000678371
11.3354	0.000682814
11.3419	0.000690936
11.3484	0.000706804
11.355	0.000706253
11.3617	0.000705717
11.3682	0.000702129
11.3747	0.000701956
11.3814	0.00070179
11.388	0.000696496
11.3945	0.000707547
11.401	0.000707452
11.4079	0.00070738
11.4143	0.000699806
11.4208	0.00071899
11.4273	0.000718638
11.4341	0.000718302
11.4406	0.000710372
11.4471	0.000711607
11.4538	0.000715495
11.4604	0.000719369
11.4669	0.000721688
11.4734	0.000722973
11.4801	0.000722459
11.4866	0.00072193
11.4932	0.000719587
11.4999	0.000722436
11.5064	0.000723568
11.5129	0.000724701
11.5194	0.000728142
11.5262	0.000728714
11.5326	0.000727623
11.5393	0.000726555
11.5459	0.000719448
11.5524	0.000718213
11.559	0.000716985
11.5655	0.000700599
11.5723	0.000732161
11.5788	0.000733053
11.5854	0.000732799
11.5919	0.000732538
11.5984	0.000727716
11.6049	0.000730529
11.6116	0.000728941
11.6183	0.000727362
11.6248	0.00072136
11.6314	0.000696427
11.6379	0.000703408
11.6446	0.000705427
11.6511	0.00071083
11.6576	0.000711899
11.6642	0.000711392
11.6709	0.000710899
11.6775	0.00070832
11.6839	0.000705726
11.6907	0.000700019
11.6972	0.000702098
11.7037	0.000702895
11.7103	0.000705031
11.7169	0.000705024
11.7234	0.000705016
11.7301	0.000712905
11.7366	0.000713902
11.7431	0.000713941
11.7499	0.000713995
11.7564	0.000713075
11.7629	0.000690611
11.7694	0.000694515
11.7762	0.000696688
11.7827	0.000697524
11.7892	0.000697699
11.7957	0.000697874
11.8025	0.000683521
11.8092	0.000678498
11.8155	0.000693103
11.8221	0.000693571
11.8286	0.000692827
11.8354	0.000692098
11.8419	0.000685618
11.8484	0.000685529
11.8549	0.000685439
11.8616	0.000669002
11.8683	0.000661194
11.8748	0.000655875
11.8813	0.000682582
11.888	0.000684777
11.8945	0.000686965
11.901	0.000685421
11.9078	0.000683893
11.9143	0.000680306
11.9208	0.000664261
11.9275	0.000651563
11.934	0.000646454
11.9405	0.000654525
11.9471	0.000661421
11.9538	0.000682157
11.9603	0.000681732
11.967	0.000681314
11.9735	0.000679769
11.98	0.00066089
11.9867	0.000660123
11.9932	0.000663349
11.9998	0.000671231
12.0063	0.000672361
12.0129	0.00067243
12.0194	0.000672491
12.0262	0.000666023
12.0327	0.000661169
12.0393	0.000661593
12.0458	0.000666991
12.0523	0.000665411
12.0591	0.000663847
12.0656	0.000660041
12.0721	0.000655765
12.0786	0.000660991
12.0854	0.000662047
12.0919	0.000662676
12.0984	0.00066181
12.1052	0.00066096
12.1117	0.000657177
12.1183	0.000658259
12.1248	0.000654784
12.1313	0.000651308
12.1378	0.000662458
12.1446	0.00066402
12.1511	0.000662408
12.1576	0.000660795
12.1644	0.000656101
12.1709	0.000662321
12.1774	0.000663701
12.184	0.000665087
12.1907	0.00066927
12.1972	0.000673541
12.2037	0.000675469
12.2102	0.000674046
12.2169	0.000672639
12.2235	0.000658481
12.23	0.000644643
12.2367	0.000638194
12.2432	0.000654619
12.2497	0.000667808
12.2563	0.000682734
12.2629	0.000682261
12.2694	0.000681781
12.2762	0.000680342
12.2827	0.000681389
12.2892	0.000679683
12.2959	0.000677994
12.3024	0.000684191
12.3091	0.00068901
12.3155	0.000693814
12.3222	0.000695079
12.3287	0.000709264
12.3352	0.000721904
12.3419	0.000733904
12.3484	0.000733724
12.3551	0.000733559
12.3617	0.000730735
12.3682	0.000737339
12.3747	0.000743686
12.3814	0.000746695
12.3879	0.00074766
12.3945	0.000747837
12.401	0.000748014
12.4077	0.000752103
12.4144	0.000766935
12.4209	0.0007677
12.4274	0.000768465
12.4339	0.000774869
12.4405	0.000784155
12.447	0.000793433
12.4538	0.000804941
12.4603	0.000812253
12.4669	0.000820832
12.4734	0.000830054
12.4799	0.000843574
12.4867	0.000865711
12.4931	0.000869292
12.4999	0.000884742
12.5064	0.000893592
12.5129	0.000914945
12.5195	0.000926811
12.526	0.000934548
12.5328	0.000941243
12.5393	0.00094367
12.5459	0.000946105
12.5524	0.000969344
12.5589	0.00100623
12.5656	0.00102162
12.5721	0.00103986
12.5786	0.00105218
12.5853	0.00106435
12.5919	0.0010864
12.5984	0.00108808
12.6051	0.00111718
12.6116	0.00114008
12.6181	0.00115289
12.6247	0.00118481
12.6314	0.00119136
12.6379	0.00120465
12.6446	0.00123771
12.6511	0.00126559
12.6576	0.00128512
12.6643	0.00132012
12.6707	0.00134834
12.6775	0.00136468
12.684	0.00139384
12.6905	0.00142766
12.697	0.00145696
12.7038	0.00148008
12.7104	0.00149201
12.7169	0.00152401
12.7234	0.00154967
12.7299	0.00157675
12.7367	0.00162518
12.7432	0.00165299
12.7497	0.00170015
12.7562	0.00171729
12.763	0.00175007
12.7695	0.00177432
12.776	0.001809
12.7828	0.00185943
12.7893	0.00187879
12.7958	0.00190527
12.8023	0.00195413
12.809	0.00198506
12.8156	0.00200572
12.8223	0.00205601
12.8287	0.0021182
12.8352	0.00214768
12.8421	0.00217053
12.8484	0.00222024
12.8551	0.00227291
12.8617	0.00230265
12.8681	0.00234154
12.8746	0.00240381
12.8814	0.00245402
12.8879	0.00249085
12.8944	0.00254404
12.9012	0.00256684
12.9077	0.00261435
12.9142	0.0026685
12.9207	0.00271381
12.9275	0.00277909
12.934	0.00281226
12.9405	0.00285977
12.947	0.00291894
12.9538	0.00295357
12.9603	0.00299974
12.9668	0.00303807
12.9735	0.0030854
12.98	0.00314554
12.9866	0.0031917
12.9932	0.00325727
12.9997	0.0033275
13.0062	0.00338178
13.013	0.00342595
13.0195	0.00345894
13.026	0.00351757
13.0327	0.00358134
13.0393	0.00361975
13.0458	0.00368194
13.0523	0.00374006
13.059	0.00378712
13.0655	0.00382889
13.0722	0.00388173
13.0787	0.00392411
13.0853	0.00398539
13.092	0.00405379
13.0983	0.00411035
13.1051	0.00416904
13.1116	0.00421144
13.1181	0.00427578
13.1248	0.00435698
13.1313	0.00439425
13.138	0.00443347
13.1444	0.00449634
[truncated: 739 more rows]
