# Supplementary material for: The major secreted protein of the whipworm parasite tethers to matrix and inhibits interleukin-13 function
Source: Nat Commun. 2019 May 28;10:2344. doi: 10.1038/s41467-019-09996-z (PMC6538607; doi:10.1038/s41467-019-09996-z)
Supplement: Supplementary file 3 — Source Data [file 41467_2019_9996_MOESM3_ESM.zip › source data/P50_073 FACS sheet.xlsx]

## Sheet: St1 LG BAL myeloid
	Flow Staining Matrix: For use with MCCIR FCF BD LSR Fortessa
	Experiment Number:		P50_073
	Date:		2018-04-24
	Single stains			Isotype Ctrls	Ch	Laser	Band pass filter	Tissue and Target	DC/Mac/Granu	No. Wells					FMO FITC	No. Wells		FMO PerCP/Cy5.5	No. Wells		FMO APC	No. Wells		FMO AF700	No. Wells		FMO APC/eF780	No. Wells		FMO BV421	No. Wells		FMO BV510	No. Wells		FMO BV605	No. Wells		FMO BV650	No. Wells		FMO BV711	No. Wells		FMO BV785/6	No. Wells		FMO BUV395	No. Wells
	Prep with 0.5μl if possible unless final							Stain Number	1	D.f.	Vol.				1.1	D.f.	Vol.	1.2	D.f.	Vol.	1.3	D.f.	Vol.	1.4	D.f.	Vol.	1.5	D.f.	Vol.	1.6	D.f.	Vol.	1.7	D.f.	Vol.	1.8	D.f.	Vol.	1.9	D.f.	Vol.	1.1	D.f.	Vol.	1.11	D.f.	Vol.	1.12	D.f.
	volume is less than 100μl.							Volume of Stain Required	30	50	1600				1	50	100	1	50	100	1	50	100	1	50	100	1	50	100	1	50	100	1	50	100	1	50	100	1	50	100	1	50	100	1	50	100	1	50
		Type	Titration					SSC
	Unstained	Cells and beads						FSC					Company	Clone
1	RELMa	Beads	100	Wildtype	1	488	530/30	FITC	RELMa	100		2ndry 1:300	Peprotech	Primary polyclonal	Iso	100	1	RELMa			RELMa	100	1	RELMa	100	1	RELMa	100	1	RELMa	100	1	RELMa	100	1	RELMa	100	1	RELMa	100	1	RELMa	100	1	RELMa	100	1	RELMa	100
2	0	Beads	0		2	488	710/50	PerCP/eF710							0	0	#DIV/0!	0	0	#DIV/0!	0	0	#DIV/0!	0	0	#DIV/0!	0	0	#DIV/0!	0	0	#DIV/0!	0	0	#DIV/0!	0	0	#DIV/0!	0	0	#DIV/0!	0	0	#DIV/0!	0	0	#DIV/0!	0	0
3	Sirpα	Beads	200	G IgG	3	640	670/14	A647	Ki67	50			BD	B56	Ki67	50	2	Ki67	50	2	G IgG	50	2	Ki67	50	2	Ki67	50	2	Ki67	50	2	Ki67	50	2	Ki67	50	2	Ki67	50	2	Ki67	50	2	Ki67	50	2	Ki67	50
4	Ly6C	Beads	200	R IgG2c, k	4	640	730/45	AF700	Ly6C	200	8		Biolegend	HK1.4	Ly6C	200	0.5	Ly6C	200	0.5	Ly6C	200	0.5	R IgG2c, k	200	0.5	Ly6C	200	0.5	Ly6C	200	0.5	Ly6C	200	0.5	Ly6C	200	0.5	Ly6C	200	0.5	Ly6C	200	0.5	Ly6C	200	0.5	Ly6C	200
5	Lineage	Beads	0	R IgG2a, k R IgG2b, k	5	640	780/60	APC/eFluor780	Lineage		56				Lineage	0	#DIV/0!	Lineage	0	#DIV/0!	Lineage	0	#DIV/0!	Lineage	0	#DIV/0!	R IgG2a, k R IgG2b, k	0	#DIV/0!	Lineage	0	#DIV/0!	Lineage	0	#DIV/0!	Lineage	0	#DIV/0!	Lineage	0	#DIV/0!	Lineage	0	#DIV/0!	Lineage	0	#DIV/0!	Lineage	0
6	XCR1	Beads	2000	R IgG2a, k	6	405	450/50	BV421	XCR1	400	4		Biolegend	ZET	XCR1	400	0.25	XCR1	400	0.25	XCR1	400	0.25	XCR1	400	0.25	XCR1	400	0.25	R IgG2a, k	400	0.25	XCR1	400	0.25	XCR1	400	0.25	XCR1	400	0.25	XCR1	400	0.25	XCR1	400	0.25	XCR1	400
7	CD45	Beads	200	R IgG2b, k	7	405	525/50	BV510	CD45	500	3.2		Biolegend	30-F11	CD45	500	0.2	CD45	500	0.2	CD45	500	0.2	CD45	500	0.2	CD45	500	0.2	CD45	500	0.2	R IgG2b, k	500	0.2	CD45	500	0.2	CD45	500	0.2	CD45	500	0.2	CD45	500	0.2	CD45	500
8	CD11c	Beads	2000	AH IgG	8	405	610/20	BV605	CD11c	1000	1.6		Biolegend	N418	CD11c	1000	0.1	CD11c	1000	0.1	CD11c	1000	0.1	CD11c	1000	0.1	CD11c	1000	0.1	CD11c	1000	0.1	CD11c	1000	0.1	AH IgG	1000	0.1	CD11c	1000	0.1	CD11c	1000	0.1	CD11c	1000	0.1	CD11c	1000
9	0	Beads	1000	R IgG2a, k	9	405	660/20	BV650							0	0	#DIV/0!	0	0	#DIV/0!	0	0	#DIV/0!	0	0	#DIV/0!	0	0	#DIV/0!	0	0	#DIV/0!	0	0	#DIV/0!	0	0	#DIV/0!	R IgG2a, k	0	#DIV/0!	0	0	#DIV/0!	0	0	#DIV/0!	0	0
10	CD11b	Beads	500	R IgG2b, k	10	405	710/50	BV711	CD11b	2000	0.8		Biolegend	M1/70	CD11b	2000	0.05	CD11b	2000	0.05	CD11b	2000	0.05	CD11b	2000	0.05	CD11b	2000	0.05	CD11b	2000	0.05	CD11b	2000	0.05	CD11b	2000	0.05	CD11b	2000	0.05	R IgG2b, k	2000	0.05	CD11b	2000	0.05	CD11b	2000
11	0	Beads	0		11	405	780/60	BV785							0	0		0	0		0	0	#DIV/0!	0	0	#DIV/0!	0	0	#DIV/0!	0	0	#DIV/0!	0	0	#DIV/0!	0	0	#DIV/0!	0	0	#DIV/0!	0	0	#DIV/0!	0	0	#DIV/0!	0	0
12	0	Beads	0		12	355	379/28	BUV395							0	0		0	0		0	0	#DIV/0!	0	0	#DIV/0!	0	0	#DIV/0!	0	0	#DIV/0!	0	0	#DIV/0!	0	0	#DIV/0!	0	0	#DIV/0!	0	0	#DIV/0!	0	0	#DIV/0!	0	0
13	L/D Zombie	ArC Beads	500	Unstained	13	355	450/50	Live/Dead Blue	L/D Zombie	2000			Biolegend		L/D Zombie	2000		L/D Zombie	2000		L/D Zombie	2000	0.05	L/D Zombie	2000	0.05	L/D Zombie	2000	0.05	L/D Zombie	2000	0.05	L/D Zombie	2000	0.05	L/D Zombie	2000	0.05	L/D Zombie	2000	0.05	L/D Zombie	2000	0.05	L/D Zombie	2000	0.05	L/D Zombie	2000
14	0	Beads	0		14	355	740/35	BUV737
15	MerTK	Beads	2000	Ms IgG1, k	15	561	586/15	PE	MerTK	100	16		Biolegend	2B10C42	MerTK	100	1	MerTK	100	1	MerTK	100	1	MerTK	100	1	MerTK	100	1	MerTK	100	1	MerTK	100	1	MerTK	100	1	MerTK	100	1	MerTK	100	1	MerTK	100	1	MerTK	100
16	SiglecF	Beads	2000	R IgG2a, k	16	561	610/20	PE/CF594	SiglecF	200	8		BD	E50-2440	SiglecF	200	0.5	SiglecF	200	0.5	SiglecF	200	0.5	SiglecF	200	0.5	SiglecF	200	0.5	SiglecF	200	0.5	SiglecF	200	0.5	SiglecF	200	0.5	SiglecF	200	0.5	SiglecF	200	0.5	SiglecF	200	0.5	SiglecF	200
17	IA/IE	Beads	2000	R IgG2b, k	17	561	670/30	PE/Cy5	IA/IE	200	8	1/20000	Biolegend	M5/114.15.2	IA/IE	200	0.5	IA/IE	200	0.5	IA/IE	200	0.5	IA/IE	200	0.5	IA/IE	200	0.5	IA/IE	200	0.5	IA/IE	200	0.5	IA/IE	200	0.5	IA/IE	200	0.5	IA/IE	200	0.5	IA/IE	200	0.5	IA/IE	200
18	CD64	Beads	2000	R IgG2a, k	18	561	780/60	PE/Cy7	CD64	100	16		Biolegend	X54-5/7.1	CD64	100	1	CD64	100	1	CD64	100	1	CD64	100	1	CD64	100	1	CD64	100	1	CD64	100	1	CD64	100	1	CD64	100	1	CD64	100	1	CD64	100	1	CD64	100
								Surface			1478.4						#DIV/0!			#DIV/0!			96.6			96.6			96.6			96.6			96.6			96.6			96.6			96.6			96.6
																		x16		16
			Lineage:	R IgG2b, k	5	640	780/60	APC/eFluor780	CD3	100	16				CD3	100	1	CD3	100	16
	Strep APC 1/2000			R IgG2a, k	5	640	780/60	APC/eFluor780	CD19	100	16				CD19	100	1	CD19	100	16
				Ms IgG2a, k	5	640	780/60	APC/eFluor780	NK1.1	200	8				NK1.1	200	0.5	NK1.1	200	8
				R IgG2b, k	5	640	780/60	APC/eFluor780	Ter119	200	8				Ter119	200	0.5	Ter119	200	8
				R IgG2b, k	5	640	780/60	APC/eFluor780	Ly6G	200	8				Ly6G	200	0.5	Ly6G	200	0.5
										Sum	56					Sum	3.5		Sum	48.5
	**MHCII d.f. was 1:20000, Diluted as follows: Created 1:100 of I/A, I/E-PE/Cy5 stock and then further diluted 1:200 on addition to stain.
[truncated: 31 more columns]
