# Supplementary material for: The major secreted protein of the whipworm parasite tethers to matrix and inhibits interleukin-13 function
Source: Nat Commun. 2019 May 28;10:2344. doi: 10.1038/s41467-019-09996-z (PMC6538607; doi:10.1038/s41467-019-09996-z)
Supplement: Supplementary file 3 — Source Data [file 41467_2019_9996_MOESM3_ESM.zip › source data/Figure S1c.xlsx]

## Sheet: S1c
			p43 fold change
								p43ddCt
				p43
				mean	SEM
			Egg	1	0.273951
			L2	70.9537	32.2377		egg	L2	L3	L4	male	female
			L3	94.4282	35.913		-0.4281	-4.70552	-5.60605	-6.23165	-7.20471	-7.19254
			L4	168.286	79.5161		-0.46143	-7.07895	-7.4307	-7.50789	-5.4223	-6.12761
			Adult Male	82.2949	30.297		0.889539	-6.66195	-6.64669	-8.44478	-6.46118	-7.40328
			Adult Female	120.076	30.03
