# Supplementary material for: The major secreted protein of the whipworm parasite tethers to matrix and inhibits interleukin-13 function
Source: Nat Commun. 2019 May 28;10:2344. doi: 10.1038/s41467-019-09996-z (PMC6538607; doi:10.1038/s41467-019-09996-z)
Supplement: Supplementary file 3 — Source Data [file 41467_2019_9996_MOESM3_ESM.zip › source data/figure 3acde.xlsx]

## Sheet: 3a
			Concetration of IL-13(nm)	mean	standard deviation
			3.05176e-10	32.8643	269.663
			6.10352e-10	-291.105	426.823
			2.44141e-09	-203.365	246.052
			4.88281e-09	-157.635	78.0272
			9.76563e-09	320.513	114.285			3a
			1.95313e-08	198.43	36.5797
			3.90625e-08	629.321	35.3789
			7.8125e-08	1439.57	49.1672
			1.5625e-07	1260.03	125.217
			3.125e-07	1938.32	242.814
			6.25e-07	2517.6	171.693
			2.5e-06	4540.48	154.188
			5e-06	4030.98	0
			1e-05	4793.62	263.395

## Sheet: 3c
		Time	2nM p43			5nM p43			10nM p43			15nM p43			20nM p43
		0.240002	-0.359857			-0.205743			-0.617652			-0.0782471			-0.0342345
		1.24	0.227393			0.361671			0.152465			1.37427			1.54972
		2.24	-0.00903			0.631958			0.861731			2.57672			2.66705
		3.24	0.067041			0.963342			1.56512			3.89874			4.15719
		4.24	0.102966			1.24518			2.20942			5.08081			5.55518
		5.24	0.124933			1.46887			2.84093			6.23468			6.89507
		6.24	0.136609			1.73335			3.49574			7.35504			8.24611
		7.24	0.120471			2.01085			4.15201			8.48126			9.65551
		8.24	0.120636			2.29666			4.797			9.65271			11.0464
		9.24	0.144281			2.57116			5.49984			10.8032			12.3635
		10.24	0.135968			2.85862			6.14478			11.9836			13.7331
		11.24	0.131647			3.14214			6.6983			13.0535			15.0102
		12.24	0.130255			3.37122			7.31905			14.1119			16.2817
		13.24	0.141095			3.61564			7.97436			15.2239			17.5159
		14.24	0.143317			3.84955			8.49882			16.2305			18.7584
		15.24	0.148706			4.07437			9.04809			17.2365			19.9423
		16.24	0.164923			4.29102			9.61323			18.1661			21.0418
		17.24	0.180658			4.49114			10.1152			19.0287			22.1574
		18.24	0.218707			4.72841			10.636			19.954			23.2877
		19.24	0.26532			5.03693			11.2484			21.0244			24.5031
		20.24	0.309076			5.38677			11.8634			22.0518			25.7663
		21.24	0.372571			5.69166			12.4056			23.1322			26.932
		22.24	0.429865			5.97485			12.9683			24.1335			28.2161
		23.24	0.475873			6.21092			13.5575			25.119			29.3121
		24.24	0.49455			6.44645			14.0883			26.0635			30.4097
		25.24	0.489001			6.65312			14.569			26.9463			31.5495
		26.24	0.505627			6.90864			14.9656			27.8091			32.5906
		27.24	0.521234			7.14422			15.4527			28.7096			33.697
		28.24	0.542798			7.33107			15.9492			29.5817			34.7568
		29.24	0.548938			7.49431			16.415			30.4243			35.8544
		30.24	0.561346			7.69092			16.844			31.2828			36.842
		31.24	0.577032			7.88752			17.3252			32.0981			37.8486
		32.24	0.585254			8.0858			17.8517			32.91			38.853
		33.24	0.558795			8.2704			18.2612			33.6794			39.8368
		34.24	0.549676			8.47033			18.6678			34.5278			40.8239
		35.24	0.516986			8.64656			19.101			35.2675			41.7376
		36.24	0.486999			8.8028			19.5378			36.0259			42.6599
		37.24	0.461407			8.94645			19.9688			36.8385			43.5872
		38.24	0.404492			9.09169			20.4024			37.5505			44.5417
		39.24	0.41322			9.28889			20.8694			38.3182			45.487
		40.24	0.405792			9.48148			21.3268			39.1175			46.466
		41.24	0.393366			9.64038			21.8019			39.8923			47.3938
		42.24	0.372205			9.75538			22.2445			40.5383			48.2222
		43.24	0.420844			9.91199			22.6702			41.2123			49.0552
		44.24	0.435187			10.0852			23.0518			41.8335			49.8456
		45.24	0.455145			10.2653			23.4222			42.5197			50.5923
		46.24	0.477911			10.4674			23.7573			43.1303			51.324
		47.24	0.48327			10.636			24.1018			43.7319			52.0598
		48.24	0.48963			10.785			24.459			44.2208			52.7186
		49.24	0.499097			10.9518			24.7935			44.7886			53.3551
		50.24	0.495886			11.1206			25.1279			45.3041			53.99
		51.24	0.477606			11.2675			25.4243			45.7913			54.5348
		52.24	0.459314			11.3506			25.7043			46.1898			55.0999
		53.24	0.435297			11.4458			26.03			46.7197			55.622
		54.24	0.424261			11.5534			26.3379			47.1877			56.1739
		55.24	0.408991			11.6475			26.6079			47.5327			56.6901
		56.24	0.42467			11.7615			26.8975			47.8969			57.1073
		57.24	0.423322			11.8573			27.1612			48.2424			57.5611
		58.24	0.437518			11.9664			27.4168			48.5869			57.9489
		59.24	0.466992			12.0565			27.7022			48.9064			58.3987
		60.24	0.452447			12.1469			27.9299			49.2238			58.7715
		61.24	0.433777			12.2088			28.1438			49.546			59.0908
		62.24	0.442566			12.2879			28.346			49.8381			59.4094
		63.24	0.453851			12.3383			28.579			50.1572			59.736
		64.24	0.45459			12.4304			28.7862			50.4561			60.0493
		65.24	0.457892			12.5045			28.9833			50.7256			60.3552
		66.24	0.482605			12.5572			29.1855			50.9592			60.6248
		67.24	0.515741			12.6686			29.3876			51.1897			60.8967
		68.24	0.504101			12.7456			29.5675			51.3967			61.1386
		69.24	0.510852			12.8257			29.7125			51.5869			61.3593
		70.24	0.517517			12.9124			29.8905			51.7764			61.6025
		71.24	0.506836			12.9948			30.0207			51.962			61.8279
		72.24	0.494257			13.0493			30.1581			52.1194			62.0291
		73.24	0.498175			13.0888			30.333			52.2928			62.2518
		74.24	0.482349			13.1186			30.4339			52.455			62.4332
		75.24	0.484204			13.147			30.5565			52.6002			62.6113
		76.24	0.479614			13.1667			30.6355			52.7519			62.7612
		77.24	0.469659			13.1991			30.6988			52.9089			62.8912
		78.24	0.484033			13.2414			30.7401			53.0475			63.0291
		79.24	0.472564			13.1234			30.9383			53.1069			63.0332
		80.24	0.975348			13.6322			30.9996			53.5958			63.8145
		81.24	0.706241			13.6186			31.2874			53.4854			63.4005
		82.24	0.751815			13.5575			31.0067			53.2363			63.2256
		83.24	0.59052			13.428			30.803			52.9922			62.898
		84.24	0.552795			13.3572			30.678			52.8055			62.7197
		85.24	0.553167			13.3153			30.6092			52.6635			62.5763
		86.24	0.551745			13.278			30.5308			52.517			62.4277
		87.24	0.542212			13.2347			30.4541			52.3877			62.2797
		88.24	0.538263			13.2106			30.3911			52.2717			62.1658
		89.24	0.563251			13.2199			30.3669			52.2097			62.1009
		90.24	0.608033			13.2589			30.3699			52.1772			62.059
		91.24	0.641156			13.3135			30.342			52.157			62.0107
		92.24	0.665516			13.3542			30.327			52.1198			61.9399
		93.24	0.665521			13.3605			30.3057			52.0558			61.8422
		94.24	0.663916			13.3448			30.2747			51.9777			61.7397
		95.24	0.684381			13.3536			30.2621			51.8897			61.6091
		96.24	0.700391			13.3434			30.238			51.8065			61.468
		97.24	0.704108			13.3264			30.1953			51.7014			61.3338
		98.24	0.729663			13.3239			30.1752			51.6249			61.2267
		99.24	0.749878			13.3245			30.1408			51.5674			61.1308
		100.24	0.754028			13.3038			30.1003			51.4983			61.0223
		101.24	0.742065			13.2468			30.0374			51.3897			60.8742
		102.24	0.735718			13.2126			29.989			51.3303			60.7706
		103.24	0.740662			13.1942			29.9597			51.2667			60.6693
		104.24	0.747748			13.1599			29.9294			51.2115			60.5943
		105.24	0.742621			13.1324			29.9017			51.1534			60.504
		106.24	0.760871			13.1422			29.8802			51.1425			60.4559
		107.24	0.785443			13.1687			29.8912			51.1053			60.4278
		108.24	0.787427			13.1675			29.8576			51.0428			60.3496
		109.24	0.811133			13.1729			29.8246			50.9659			60.2658
		110.24	0.815241			13.1732			29.7839			50.8963			60.2057
		111.24	0.795367			13.1395			29.7415			50.7666			60.1259
		112.24	0.821027			13.1273			29.6951			50.7062			60.0466
		113.24	0.797381			13.0987			29.6132			50.613			59.96
		114.24	0.809821			13.0856			29.5632			50.5519			59.8564
		115.24	0.825964			13.087			29.5163			50.4808			59.769
		116.24	0.832532			13.0759			29.4947			50.4452			59.6857
		117.24	0.84187			13.0533			29.4799			50.4119			59.624
		118.24	0.845831			13.0474			29.505			50.3925			59.5694
		119.24	0.865882			13.0616			29.52			50.3632			59.5
		120.24	0.883924			13.0516			29.5177			50.3495			59.4336
		121.24	0.887445			13.0375			29.5019			50.2908			59.3551
		122.24	0.878912			13.0141			29.4645			50.2256			59.2802
		123.24	0.89679			13.0203			29.4379			50.1633			59.216
		124.24	0.905194			13.0059			29.4138			50.0955			59.1294
		125.24	0.908399			13.0039			29.3994			50.0507			59.1035
		126.24	0.912415			13.0022			29.3618			50.005			59.0554
		127.24	0.897137			13.009			29.3255			49.9463			58.9887
		128.24	0.882587			12.9865			29.3003			49.91			58.9417
		129.24	0.860278			12.9891			29.2347			49.8499			58.892
		130.24	0.81156			12.9724			29.1826			49.7847			58.8055
		131.24	0.786847			12.9482			29.1422			49.7			58.7319
		132.24	0.788495			12.9295			29.1173			49.6422			58.671
		133.24	0.773755			12.9083			29.0743			49.5889			58.5977
		134.24	0.755725			12.8745			29.027			49.5139			58.5137
		135.24	0.774561			12.8379			29.0093			49.4713			58.4484
		136.24	0.798822			12.8127			28.9893			49.4347			58.3923
		137.24	0.807739			12.784			28.9429			49.3956			58.325
		138.24	0.81413			12.7415			28.9245			49.3506			58.2419
		139.24	0.821552			12.7262			28.9111			49.3123			58.1614
		140.24	0.87688			12.7222			28.9113			49.2941			58.1106
		141.24	0.878961			12.7142			28.8953			49.2092			58.0407
		142.24	0.912049			12.7164			28.8945			49.1788			57.9852
		143.24	0.916077			12.7075			28.8843			49.1292			57.9189
		144.24	0.919141			12.7114			28.8611			49.1072			57.8635
		145.24	0.922839			12.7229			28.8505			49.0772			57.8256
		146.24	0.913086			12.7327			28.8435			49.0479			57.7871
		147.24	0.908521			12.7409			28.831			49.0194			57.7276
		148.24	0.917786			12.7581			28.8302			48.9855			57.6691
		149.24	0.90227			12.764			28.8027			48.9354			57.5925
		150.24	0.891534			12.74			28.7824			48.9075			57.5107
		151.24	0.873834			12.7376			28.78			48.8624			57.4607
		152.24	0.858588			12.7277			28.7642			48.8083			57.3934
		153.24	0.852307			12.7128			28.7422			48.7863			57.3559
		154.24	0.832037			12.697			28.713			48.7256			57.29
		155.24	0.825183			12.6877			28.6938			48.6788			57.2389
		156.24	0.812421			12.6711			28.6493			48.6311			57.1637
		157.24	0.787866			12.6535			28.5932			48.5674			57.0941
		158.24	0.783649			12.6325			28.5673			48.503			57.0189
		159.24	0.775256			12.6351			28.5514			48.4561			56.9781
		160.24	0.771674			12.6041			28.5365			48.3975			56.9237
		161.24	0.778394			12.5894			28.5205			48.373			56.9156
		162.24	0.813953			12.589			28.5104			48.3502			56.8988
		163.24	0.841687			12.5797			28.499			48.3202			56.8973
		164.24	0.859119			12.5627			28.4926			48.2922			56.8855
		165.24	0.854352			12.5711			28.4629			48.2752			56.8619
		166.24	0.835089			12.5504			28.4318			48.2191			56.8015
		167.24	0.798279			12.5319			28.4012			48.1624			56.7367
		168.24	0.787353			12.5222			28.3575			48.1116			56.662
		169.24	0.757336			12.5105			28.3179			48.0596			56.5714
		170.24	0.734747			12.4695			28.2661			47.9983			56.4896
		171.24	0.725818			12.4574			28.2255			47.9483			56.4391
		172.24	0.696167			12.4565			28.1779			47.9092			56.3992
		173.24	0.690552			12.4401			28.1392			47.8663			56.3581
		174.24	0.709235			12.4323			28.151			47.8488			56.3428
		175.24	0.726392			12.4409			28.1485			47.8424			56.3223
		176.24	0.761219			12.4698			28.1504			47.8319			56.314
		177.24	0.778864			12.4758			28.1609			47.8155			56.279
		178.24	0.790302			12.4809			28.1535			47.7861			56.2188
		179.24	0.801495			12.5045			28.1338			47.7679			56.1852
		180.24	0.791205			12.4986			28.0863			47.7275			56.1201
		181.24	0.816449			12.5121			28.0761			47.6917			56.0711
		182.24	0.832172			12.5044			28.0648			47.6494			56.0295
		183.24	0.852735			12.5282			28.0635			47.621			55.9946
		184.24	0.904834			12.5248			28.0809			47.6046			55.9812
		185.24	0.938721			12.5363			28.0989			47.5936			55.9656
		186.24	0.976911			12.5449			28.1111			47.5753			55.9458
		187.24	1.00098			12.5457			28.1081			47.5694			55.9265
		188.24	1.00513			12.5277			28.1029			47.5166			55.8864
		189.24	1.02537			12.5101			28.0955			47.4796			55.8571
		190.24	1.00794			12.4967			28.0538			47.4189			55.8065
		191.24	0.998102			12.4645			28.0332			47.3445			55.7576
		192.24	0.96065			12.4287			28.0014			47.2705			55.6908
		193.24	0.926947			12.3962			27.9695			47.2178			55.6474
		194.24	0.896612			12.3669			27.9406			47.1573			55.59
		195.24	0.898187			12.3557			27.9269			47.119			55.569
		196.24	0.855121			12.3289			27.8898			47.0624			55.5044
		197.24	0.857904			12.3263			27.8626			47.0612			55.4623
		198.24	0.853833			12.3406			27.8589			47.0605			55.4387
		199.24	0.83457			12.3298			27.8242			47.0363			55.4038
		200.24	0.814838			12.3161			27.7928			47.0263			55.3641
		201.24	0.810541			12.3246			27.7873			47.0323			55.3369
		202.24	0.838928			12.3335			27.7627			47.0342			55.3261
		203.24	0.825562			12.3053			27.7455			46.98			55.2737
		204.24	0.818225			12.2619			27.7147			46.9299			55.2136
		205.24	0.823431			12.2501			27.6962			46.915			55.1614
		206.24	0.838208			12.2429			27.696			46.8741			55.1262
		207.24	0.869916			12.2387			27.6905			46.8695			55.0919
		208.24	0.866406			12.2188			27.6649			46.8096			55.0403
		209.24	0.896607			12.2327			27.6695			46.7994			55.0242
		210.24	0.902277			12.2555			27.6757			46.7844			55.0134
		211.24	0.891663			12.2573			27.662			46.7831			54.9832
		212.24	0.898627			12.2728			27.65			46.7458			54.9432
		213.24	0.91131			12.2829			27.6594			46.7238			54.9052
		214.24	0.932428			12.2845			27.6434			46.7128			54.8657
		215.24	0.934753			12.2805			27.6218			46.6677			54.827
		216.24	0.969476			12.2934			27.6143			46.6456			54.7813
		217.24	0.979437			12.312			27.5945			46.6229			54.738
		218.24	0.967963			12.3227			27.5792			46.6078			54.6934
		219.24	0.980219			12.3263			27.5566			46.5838			54.6678
		220.24	0.993341			12.343			27.5517			46.5706			54.6258
		221.24	0.968091			12.3366			27.5331			46.5458			54.5878
		222.24	0.945734			12.3356			27.5218			46.4995			54.5489
		223.24	0.92785			12.3295			27.5216			46.4697			54.5279
		224.24	0.90545			12.3199			27.5069			46.4105			54.4825
		225.24	0.875128			12.3267			27.4998			46.3682			54.4484
		226.24	0.870849			12.3013			27.4879			46.3206			54.3974
		227.24	0.866272			12.2866			27.4721			46.2751			54.3253
		228.24	0.876361			12.2823			27.4709			46.2957			54.2984
		229.24	0.900317			12.2823			27.454			46.298			54.2702
		230.24	0.922913			12.2554			27.4395			46.2798			54.2284
		231.24	0.921759			12.2282			27.4182			46.2452			54.1914
		232.24	0.939691			12.224			27.3954			46.2472			54.1847
		233.24	0.944336			12.2078			27.3742			46.2256			54.1843
		234.24	0.946539			12.1965			27.3444			46.1768			54.1348
		235.24	0.942633			12.1833			27.3415			46.1436			54.0959
		236.24	0.951428			12.166			27.3312			46.1241			54.0597
		237.24	0.951886			12.1457			27.3306			46.1144			53.9997
		238.24	0.967236			12.1239			27.356			46.0917			53.9532
		239.24	0.966675			12.1148			27.3611			46.0741			53.905
		240.24	0.974426			12.1226			27.3868			46.071			53.8828
		241.24	0.969537			12.0921			27.3815			46.0361			53.8199
		242.24	0.9591			12.0943			27.3821			46.0148			53.7939
		243.24	0.948846			12.097			27.3768			45.9861			53.7705
		244.24	0.978705			12.1137			27.384			45.9592			53.7305
		245.24	0.992902			12.1176			27.3758			45.9319			53.7106
		246.24	1.02852			12.1304			27.347			45.9053			53.7032
		247.24	1.03112			12.1527			27.338			45.8975			53.6863
		248.24	1.05383			12.1644			27.3128			45.878			53.6582
		249.24	1.05111			12.161			27.2923			45.8369			53.6427
		250.24	1.03196			12.1882			27.285			45.8077			53.6176
		251.24	1.03144			12.2104			27.2723			45.7928			53.5955
		252.24	1.03235			12.2125			27.2699			45.7844			53.5861
		253.24	1.02629			12.2071			27.2552			45.7393			53.5579
		254.24	1.0306			12.2225			27.2513			45.703			53.5432
		255.24	1.03979			12.2336			27.2419			45.6847			53.5153
		256.24	1.04908			12.2186			27.2395			45.6424			53.4972
		257.24	1.06144			12.2162			27.2488			45.6097			53.46
		258.24	1.04108			12.1977			27.2274			45.5772			53.4013
		259.24	1.03822			12.1726			27.2068			45.5643			53.3895
		260.24	1.03105			12.1478			27.1924			45.5295			53.36
		261.24	1.03107			12.1276			27.1696			45.4971			53.3262
		262.24	1.0304			12.1167			27.1504			45.4756			53.289
		263.24	1.03315			12.0972			27.1506			45.4456			53.2586
		264.24	1.0061			12.0788			27.1212			45.4006			53.2022
		265.24	0.98418			12.0698			27.1135			45.3682			53.1489
		266.24	0.978027			12.0756			27.114			45.3578			53.0948
		267.24	0.975708			12.0856			27.0948			45.3474			53.0723
		268.24	0.956311			12.0963			27.0673			45.3186			53.0413
		269.24	0.949396			12.1029			27.0471			45.2795			53.0205
		270.24	0.952271			12.1031			27.0358			45.2667			53.0328
		271.24	0.963812			12.1284			27.0548			45.2721			53.0225
		272.24	0.94798			12.1007			27.0214			45.2191			52.987
		273.24	0.899799			12.0525			27.0042			45.1506			52.9076
		274.24	0.88288			12.0271			26.9803			45.0986			52.8518
		275.24	0.860364			12.0229			26.9753			45.0753			52.8214
		276.24	0.850409			12.0051			26.9216			45.0263			52.7509
		277.24	0.856567			11.993			26.8877			44.9835			52.7167
		278.24	0.858521			11.9937			26.8743			44.9738			52.6902
		279.24	0.907214			12.0118			26.8719			44.9922			52.6755
		280.24	0.894415			12.0148			26.8514			44.9744			52.6669
		281.24	0.909235			12.0241			26.845			44.9777			52.6483
		282.24	0.914789			12.0101			26.8142			44.9861			52.6207
		283.24	0.89643			12.0102			26.7807			44.9561			52.5875
		284.24	0.90285			11.9852			26.7695			44.9236			52.5658
		285.24	0.912225			11.9763			26.7545			44.8969			52.5655
		286.24	0.931018			11.9678			26.7248			44.8701			52.5588
		287.24	0.916138			11.9333			26.6935			44.8206			52.5322
		288.24	0.927246			11.9284			26.6971			44.8108			52.5273
		289.24	0.947394			11.919			26.715			44.8272			52.5256
		290.24	0.960803			11.9182			26.7136			44.8291			52.4988
		291.24	0.965399			11.9092			26.6987			44.8273			52.4885
		292.24	0.961078			11.9127			26.705			44.8255			52.4678
		293.24	0.978992			11.9064			26.7129			44.8331			52.4545
		294.24	1.00677			11.9029			26.7213			44.8175			52.4202
		295.24	1.03608			11.9506			26.7296			44.8424			52.4256
		296.24	1.06145			11.9681			26.7345			44.8284			52.4001
		297.24	1.09766			11.9644			26.7695			44.8108			52.3965
		298.24	1.08788			11.9477			26.7645			44.7979			52.3622
		299.24	1.05695			11.9304			26.7335			44.584			52.3215
		300.24	1.04432			11.9002			26.7106			42.5938			52.2881
		301.24	1.01576			11.8678			26.6601			43.906			52.2492
		302.24	0.984869			11.8454			26.6406			44.5554			52.2013
		303.24	0.99035			11.8521			26.6146			44.5815			52.1833
		304.24	0.984302			11.882			26.5867			44.5461			52.1571
		305.24	0.978473			11.9055			26.5799			44.5502			52.1305
		306.24	0.987897			11.9318			26.5717			44.5428			52.1072
		307.24	1.00494			11.928			26.5639			44.5252			52.0678
		308.24	1.02779			11.9442			26.56			44.5128			52.0639
		309.24	1.05131			11.956			26.5549			44.4886			52.0416
		310.24	1.07318			11.9401			26.5643			44.4619			52.0225
		311.24	1.07673			11.9099			26.5447			44.4397			51.9955
		312.24	1.07166			11.9061			26.529			44.4119			51.9592
		313.24	1.08307			11.9105			26.5219			44.3936			51.9504
		314.24	1.12571			11.8964			26.5036			44.3909			51.9174
		315.24	1.1636			11.8927			26.4854			44.3858			51.8903
		316.24	1.19616			11.9036			26.4628			44.3827			51.8779
		317.24	1.1994			11.9146			26.4621			44.3683			51.8747
		318.24	1.12585			11.9056			26.4521			44.3506			51.8474
		319.24	1.02948			11.8776			26.4506			44.3436			51.8184
		320.24	1.0033			11.8729			26.4662			44.3502			51.8136
		321.24	0.997144			11.8686			26.483			44.3514			51.7917
		322.24	0.999817			11.8675			26.4766			44.3593			51.7723
		323.24	1.00073			11.8801			26.4601			44.3546			51.7562
		324.24	1.02708			11.8829			26.4635			44.3664			51.746
		325.24	1.05489			11.9088			26.4625			44.3435			51.7354
		326.24	1.04655			11.9005			26.4471			44.307			51.6958
		327.24	1.04891			11.8864			26.4326			44.2666			51.68
		328.24	1.07062			11.867			26.4154			44.2386			51.6756
		329.24	1.05688			11.8385			26.3887			44.1916			51.6417
		330.24	1.05104			11.8406			26.3828			44.1944			51.6426
		331.24	1.04217			11.8258			26.3723			44.1944			51.6094
		332.24	1.02336			11.8313			26.3545			44.1722			51.5868
		333.24	1.00532			11.8335			26.338			44.1377			51.5578
		334.24	0.992432			11.8323			26.3424			44.1358			51.5206
		335.24	0.979926			11.8326			26.3196			44.1327			51.4866
		336.24	0.964337			11.8164			26.306			44.1202			51.4496
		337.24	0.971332			11.8319			26.2896			44.085			51.4339
		338.24	0.984589			11.8233			26.2762			44.0706			51.4222
		339.24	0.971875			11.8192			26.2438			44.0283			51.3754
		340.24	0.977734			11.8336			26.2505			44.0233			51.3692
		341.24	0.997803			11.8439			26.2586			43.9971			51.3376
		342.24	1.0263			11.8607			26.2762			43.9836			51.3252
		343.24	1.0431			11.8528			26.2692			43.9366			51.2783
		344.24	1.05731			11.8801			26.2723			43.9158			51.2383
		345.24	1.08788			11.9114			26.2903			43.9139			51.2098
		346.24	1.09466			11.8802			26.2629			43.8694			51.152
		347.24	1.08035			11.8738			26.2481			43.8416			51.1078
		348.24	1.05272			11.8664			26.2347			43.8304			51.0974
		349.24	1.03521			11.8665			26.2333			43.8213			51.0798
		350.24	1.01465			11.8601			26.2369			43.7913			51.0585
		351.24	1.00922			11.8572			26.2623			43.785			51.0831
		352.24	1.02955			11.8901			26.2998			43.7928			51.1113
		353.24	1.04741			11.9026			26.2952			43.7941			51.1244
		354.24	1.08764			11.9319			26.3026			43.8143			51.1464
		355.24	1.11816			11.9427			26.3108			43.8272			51.1529
		356.24	1.1115			11.9311			26.2824			43.7992			51.1387
		357.24	1.08203			11.9047			26.2448			43.7783			51.1033
		358.24	1.07267			11.8758			26.2216			43.745			51.0685
		359.24	1.05485			11.8416			26.1795			43.7191			51.0259
		360.24	1.01771			11.8013			26.1619			43.6671			50.996
		361.24	1.00232			11.7878			26.1315			43.6425			50.9778
		362.24	0.987262			11.7728			26.1178			43.6099			50.9385
		363.24	1.00108			11.7711			26.1194			43.593			50.8984
		364.24	1.0105			11.7824			26.1177			43.5936			50.8863
		365.24	0.986389			11.7932			26.1252			43.5772			50.8623
		366.24	0.986633			11.7964			26.1221			43.5479			50.8378
		367.24	0.978625			11.7963			26.1164			43.5359			50.8214
		368.24	0.979663			11.8188			26.1089			43.5256			50.8309
		369.24	0.97937			11.8216			26.0885			43.4961			50.8064
		370.24	0.978168			11.8185			26.0826			43.4506			50.7739
		371.24	0.978705			11.815			26.0803			43.4202			50.7667
		372.24	1.01036			11.8441			26.0829			43.4171			50.7703
		373.24	1.04028			11.8373			26.0929			43.4026			50.7565
		374.24	1.06543			11.8323			26.0983			43.3604			50.7335
		375.24	1.10755			11.8601			26.1082			43.3632			50.7433
		376.24	1.14257			11.8847			26.1033			43.3323			50.732
		377.24	1.17408			11.8671			26.08			43.3077			50.6917
		378.24	1.17377			11.8474			26.0794			43.2979			50.6426
		379.24	1.17576			11.8422			26.0557			43.2881			50.6062
		380.24	1.16419			11.8384			26.0554			43.2881			50.5615
		381.24	1.15479			11.8356			26.0525			43.2764			50.5228
		382.24	1.14473			11.8237			26.0363			43.2549			50.4875
		383.24	1.15051			11.826			26.0342			43.2484			50.4724
		384.24	1.15521			11.8342			26.0223			43.2166			50.4772
		385.24	1.1621			11.8442			26.0339			43.1936			50.4579
		386.24	1.15047			11.8325			26.0115			43.156			50.4365
		387.24	1.16229			11.8248			26.0087			43.1077			50.4439
		388.24	1.1416			11.808			25.9714			43.0655			50.3886
		389.24	1.14118			11.8025			25.9797			43.0258			50.3295
		390.24	1.14807			11.8021			25.9716			43.0088			50.29
		391.24	1.1593			11.8108			25.9757			42.9835			50.2761
		392.24	1.197			11.84			25.9732			42.9972			50.2654
		393.24	1.21505			11.8698			25.9826			43.0135			50.2432
		394.24	1.24852			11.8732			25.9859			43.0342			50.2468
		395.24	1.26079			11.8666			25.9962			43.0229			50.2369
		396.24	1.2746			11.857			25.9949			42.9991			50.2169
		397.24	1.27338			11.8278			25.9928			42.988			50.2
		398.24	1.26381			11.7954			25.9805			42.9738			50.1702
		399.24	1.24402			11.7575			25.9424			42.9397			50.1231
		400.24	1.24243			11.722			25.913			42.9238			50.0975
		401.24	1.24121			11.7125			25.902			42.9432			50.0976
		402.24	1.21437			11.7007			25.8898			42.9347			50.0656
		403.24	1.19213			11.7043			25.8857			42.9189			50.0571
		404.24	1.2027			11.694			25.8805			42.9073			50.0363
		405.24	1.21674			11.7094			25.8907			42.9127			50.0322
		406.24	1.21948			11.7054			25.8831			42.9105			50.0257
		407.24	1.25957			11.7194			25.8824			42.9006			50.0097
		408.24	1.27981			11.7235			25.8022			42.9022			49.9661
		409.24	1.31725			11.7298			25.6953			42.9022			49.9529
		410.24	1.31518			11.716			25.6501			42.8858			49.9294
		411.24	1.31941			11.7069			25.6967			42.876			49.9074
		412.24	1.31542			11.6967			25.7953			42.8675			49.8807
		413.24	1.2884			11.6861			25.8112			42.8447			49.8623
		414.24	1.30944			11.6774			25.8192			42.8467			49.8583
		415.24	1.28626			11.646			25.8072			42.8186			49.832
		416.24	1.26665			11.6315			25.8024			42.7847			49.796
		417.24	1.25612			11.5899			25.7986			42.7393			49.7628
		418.24	1.22473			11.561			25.7726			42.7014			49.7333
		419.24	1.20947			11.542			25.7714			42.6866			49.7045
		420.24	1.21424			11.5474			25.7758			42.6768			49.6897
		421.24	1.21678			11.5578			25.7598			42.6769			49.6746
		422.24	1.22375			11.5739			25.7777			42.705			49.6895
		423.24	1.23738			11.6109			25.7942			42.7166			49.7149
		424.24	1.26985			11.6433			25.7922			42.7371			49.7211
		425.24	1.30248			11.6517			25.7987			42.7538			49.733
		426.24	1.32977			11.6445			25.7799			42.7374			49.7251
		427.24	1.35656			11.6511			25.7885			42.7336			49.714
		428.24	1.35772			11.6426			25.7897			42.699			49.727
		429.24	1.36146			11.642			25.7736			42.678			49.6885
		430.24	1.3421			11.6422			25.7675			42.6553			49.6843
		431.24	1.33287			11.6459			25.7697			42.628			49.6697
		432.24	1.30762			11.6291			25.7632			42.592			49.6498
		433.24	1.29262			11.6317			25.7619			42.585			49.6439
		434.24	1.2901			11.644			25.7684			42.585			49.6249
		435.24	1.29753			11.648			25.7806			42.6119			49.6258
		436.24	1.29565			11.641			25.7583			42.6078			49.6208
		437.24	1.28774			11.6424			25.7335			42.6151			49.6088
		438.24	1.28802			11.6627			25.7304			42.6261			49.6052
		439.24	1.30445			11.6732			25.7227			42.6358			49.6054
		440.24	1.34532			11.7012			25.7099			42.628			49.6156
		441.24	1.34357			11.7073			25.6951			42.6005			49.5839
		442.24	1.34991			11.7234			25.7002			42.5831			49.559
		443.24	1.32832			11.7131			25.6909			42.5655			49.5358
		444.24	1.32465			11.7322			25.6897			42.5558			49.5275
		445.24	1.32512			11.7378			25.6847			42.546			49.4854
		446.24	1.32557			11.7338			25.6592			42.51			49.46
		447.24	1.29998			11.727			25.6297			42.4697			49.4404
		448.24	1.30885			11.7124			25.6231			42.4561			49.4171
		449.24	1.3366			11.6988			25.6255			42.4202			49.4089
		450.24	1.35351			11.68			25.6258			42.4025			49.4
		451.24	1.34407			11.6503			25.6041			42.3682			49.3801
		452.24	1.35749			11.6161			25.6006			42.3761			49.3497
		453.24	1.3537			11.6158			25.6116			42.3694			49.3206
		454.24	1.3446			11.6177			25.6132			42.3596			49.3083
		455.24	1.33708			11.6324			25.6167			42.3648			49.3028
		456.24	1.32858			11.6239			25.622			42.3638			49.272
		457.24	1.34771			11.6528			25.6382			42.3597			49.2488
		458.24	1.33998			11.6705			25.6208			42.3416			49.2628
		459.24	1.36858			11.6761			25.6387			42.3516			49.2742
		460.24	1.39636			11.6689			25.6075			42.3619			49.261
		461.24	1.37255			11.6555			25.5607			42.3632			49.2399
		462.24	1.36504			11.6224			25.5111			42.3401			49.2128
		463.24	1.35859			11.6063			25.496			42.3077			49.2091
		464.24	1.37311			11.5883			25.5144			42.2795			49.1903
		465.24	1.37232			11.5935			25.5029			42.2569			49.1681
		466.24	1.37213			11.5933			25.5045			42.2256			49.1582
		467.24	1.40644			11.6198			25.5283			42.2049			49.1455
		468.24	1.48105			11.6436			25.5437			42.218			49.1362
		469.24	1.51772			11.649			25.5526			42.231			49.124
		470.24	1.55481			11.6517			25.5411			42.2238			49.0987
		471.24	1.56743			11.65			25.5134			42.2244			49.0906
		472.24	1.55299			11.6276			25.494			42.2139			49.0577
		473.24	1.55944			11.6268			25.5014			42.212			49.0733
		474.24	1.53619			11.6143			25.4922			42.2092			49.0612
		475.24	1.51483			11.6169			25.4746			42.178			49.043
		476.24	1.51947			11.6332			25.4843			42.1683			49.0372
		477.24	1.53132			11.6614			25.4882			42.1591			49.0301
		478.24	1.55787			11.6879			25.5207			42.1467			49.0267
		479.24	1.57182			11.7064			25.5221			42.1311			49.0296
		480.24	1.57355			11.699			25.5234			42.1163			49.0112
		481.24	1.59002			11.6959			25.5271			42.1066			49.0186
		482.24	1.60145			11.6889			25.5115			42.0674			48.9804
		483.24	1.62994			11.6757			25.5012			42.0558			48.9582
		484.24	1.61608			11.6563			25.4546			42.0186			48.9236
		485.24	1.62806			11.6466			25.4403			42.0038			48.8984
		486.24	1.63867			11.6429			25.4416			42.0038			48.8758
		487.24	1.61823			11.6139			25.4359			41.9952			48.8417
		488.24	1.60774			11.582			25.4287			41.9921			48.8529
		489.24	1.61583			11.5737			25.4387			41.9921			48.8627
		490.24	1.62975			11.5669			25.444			41.9921			48.8455
		491.24	1.63691			11.5841			25.4511			41.9921			48.858
		492.24	1.66564			11.6193			25.4723			41.9921			48.8913
		493.24	1.67231			11.6411			25.4533			41.9691			48.8836
		494.24	1.67174			11.6515			25.4511			41.9745			48.8856
		495.24	1.65125			11.6322			25.4333			41.9549			48.8572
		496.24	1.63293			11.6158			25.4228			41.9561			48.8475
		497.24	1.61281			11.5924			25.4122			41.9327			48.8206
		498.24	1.64708			11.605			25.4155			41.953			48.7988
		499.24	1.65337			11.5662			25.3899			41.9464			48.7831
		500.24	1.67181			11.5502			25.378			41.93			48.7598
		501.24	1.67505			11.5465			25.3837			41.8994			48.7404
		502.24	1.66968			11.5378			25.3728			41.8635			48.7323
		503.24	1.64705			11.5173			25.358			41.8041			48.7111
		504.24	1.63026			11.5037			25.3662			41.7666			48.7042
		505.24	1.62877			11.4905			25.3799			41.7483			48.7027
		506.24	1.65808			11.4742			25.3749			41.7191			48.709
		507.24	1.67474			11.4818			25.3752			41.7061			48.7029
		508.24	1.66811			11.4799			25.3477			41.703			48.6826
		509.24	1.6688			11.5001			25.3484			41.703			48.6657
		510.24	1.63282			11.5195			25.33			41.6866			48.6376
		511.24	1.58837			11.5358			25.3296			41.6672			48.6135
		512.24	1.56185			11.5514			25.3158			41.6705			48.5869
		513.24	1.52788			11.5323			25.275			41.626			48.5358
		514.24	1.52419			11.5449			25.2638			41.6319			48.5277
		515.24	1.53228			11.5562			25.2538			41.6164			48.5743
		516.24	1.55866			11.5747			25.2597			41.5947			48.6063
		517.24	1.58015			11.5551			25.2529			41.5635			48.6212
		518.24	1.5882			11.5527			25.2609			41.5714			48.6523
		519.24	1.59258			11.5423			25.2636			41.5538			48.6724
		520.24	1.59112			11.5318			25.2721			41.5538			48.6847
		521.24	1.58257			11.5185			25.2731			41.551			48.6713
		522.24	1.57051			11.4999			25.2531			41.5538			48.6691
		523.24	1.56443			11.5004			25.2452			41.5706			48.6774
		524.24	1.55598			11.4985			25.2436			41.5888			48.669
		525.24	1.55904			11.5127			25.249			41.6144			48.6739
		526.24	1.55774			11.5229			25.247			41.6405			48.6855
		527.24	1.5526			11.5389			25.2191			41.6456			48.6675
		528.24	1.54589			11.5484			25.1962			41.6526			48.6437
		529.24	1.55775			11.5621			25.2011			41.6494			48.6379
		530.24	1.56922			11.5571			25.1706			41.6161			48.6364
		531.24	1.55866			11.527			25.1299			41.5504			48.6076
		532.24	1.55963			11.4967			25.1135			41.5166			48.6134
		533.24	1.56353			11.4693			25.1132			41.48			48.6198
		534.24	1.56256			11.447			25.1001			41.4549			48.6266
		535.24	1.56257			11.4276			25.0841			41.4464			48.6249
		536.24	1.57257			11.4253			25.0829			41.4483			48.6171
		537.24	1.58223			11.4213			25.0714			41.4366			48.5968
		538.24	1.58026			11.4061			25.0549			41.4269			48.5705
		539.24	1.58178			11.3967			25.0425			41.4276			48.5494
		540.24	1.58784			11.4008			25.0329			41.4218			48.5489
		541.24	1.58177			11.415			25.0146			41.4026			48.5384
		542.24	1.57526			11.4339			25.0066			41.4061			48.5195
		543.24	1.57344			11.4058			25.0009			41.3943			48.5158
		544.24	1.57506			11.4252			25.0051			41.387			48.5096
		545.24	1.59112			11.411			25.0021			41.3858			48.5119
		546.24	1.58496			11.3932			24.9928			41.3596			48.4694
		547.24	1.58065			11.3498			24.9738			41.3644			48.4369
		548.24	1.60228			11.3382			24.9565			41.3303			48.4305
		549.24	1.61569			11.3321			24.9727			41.3416			48.431
		550.24	1.62817			11.3304			25.0004			41.3448			48.4423
		551.24	1.6082			11.3341			25.0248			41.3389			48.4314
		552.24	1.60012			11.3397			25.0782			41.3221			48.4292
		553.24	1.59496			11.3495			25.1248			41.3331			48.4129
		554.24	1.60059			11.3609			25.1776			41.335			48.3885
		555.24	1.60382			11.3714			25.1924			41.335			48.3624
		556.24	1.60919			11.3843			25.1747			41.335			48.3378
		557.24	1.6261			11.4038			25.172			41.3447			48.3351
		558.24	1.6491			11.4241			25.164			41.3566			48.3355
		559.24	1.66223			11.4341			25.1475			41.3448			48.3486
		560.24	1.6493			11.4428			25.1338			41.3455			48.3357
		561.24	1.65918			11.4447			25.1447			41.3077			48.2537
		562.24	1.65649			11.4514			25.1525			41.2881			48.155
		563.24	1.65837			11.4487			25.1602			41.26			48.0311
		564.24	1.61976			11.4509			25.1638			41.2464			47.9827
		565.24	1.5518			11.4753			25.1697			41.2327			47.9821
		566.24	1.51913			11.486			25.1725			41.213			47.9793
		567.24	1.47216			11.4683			25.1659			41.1799			47.9445
		568.24	1.47321			11.4677			25.1808			41.15			47.9271
		569.24	1.48792			11.4674			25.1811			41.1005			47.9026
		570.24	1.53406			11.4559			25.1882			41.085			47.8887
		571.24	1.583			11.4537			25.2113			41.0831			47.8838
		572.24	1.60209			11.431			25.2209			41.0706			47.8697
		573.24	1.61544			11.4334			25.2255			41.0663			47.874
		574.24	1.58192			11.4262			25.2079			41.0526			47.838
		575.24	1.54022			11.4308			25.2088			41.0526			47.8074
		576.24	1.50297			11.4214			25.2092			41.0443			47.7969
		577.24	1.46168			11.4067			25.1989			41.0455			47.7593
		578.24	1.45898			11.4067			25.1921			41.0644			47.7403
		579.24	1.45919			11.395			25.193			41.0513			47.7256
		580.24	1.4511			11.3735			25.189			41.0539			47.7098
		581.24	1.45684			11.3497			25.1582			41.0295			47.6959
		582.24	1.45416			11.3375			25.161			41.04			47.6738
		583.24	1.46606			11.3395			25.1629			41.0295			47.6609
		584.24	1.44356			11.3217			25.1484			41.0087			47.6328
		585.24	1.4292			11.3289			25.1593			41.0002			47.6191
		586.24	1.42706			11.3345			25.1746			41.0062			47.6272
		587.24	1.42181			11.316			25.1757			41.0069			47.6357
		588.24	1.44337			11.3051			25.1569			41.0088			47.6481
		589.24	1.41963			11.3114			25.13			41.003			47.6623
		590.24	1.4196			11.2943			25.1297			40.9808			47.6529
		591.24	1.41811			11.3014			25.116			40.9693			47.6438
		592.24	1.40312			11.2688			25.0897			40.9542			47.613
		593.24	1.39936			11.2619			25.0785			40.9452			47.5897
		594.24	1.39693			11.2645			25.0793			40.9113			47.5696
		595.24	1.40118			11.2532			25.0822			40.9152			47.5386
		596.24	1.39288			11.2717			25.0839			40.9119			47.509
		597.24	1.39068			11.2799			25.0835			40.9152			47.5068
		598.24	1.38632			11.3173			25.0986			40.9124			47.5287
		599.24	1.38618			11.3248			25.1063			40.9006			47.5363
		600.24	1.38391			11.3488			25.1088			40.8916			47.5457
		601.24	1.37129			11.364			25.0913			40.8486			47.5382
		602.24	1.38334			11.3713			25.0948			40.8354			47.5319
		603.24	1.39155			11.3568			25.0853			40.803			47.5291
		604.24	1.39802			11.371			25.0904			40.8124			47.5355
		605.24	1.404			11.3724			25.0882			40.8143			47.535
		606.24	1.42161			11.3626			25.0953			40.8089			47.5416
		607.24	1.42617			11.3438			25.1206			40.8338			47.5626
		608.24	1.45319			11.3579			25.11			40.8561			47.5791
		609.24	1.45183			11.3389			25.0816			40.8578			47.5718
		610.24	1.42857			11.3002			25.0663			40.8225			47.5434
		611.24	1.43305			11.2967			25.0726			40.8194			47.5413
		612.24	1.44526			11.3109			25.0781			40.826			47.5554
		613.24	1.44215			11.3039			25.063			40.7939			47.5301
		614.24	1.43616			11.3117			25.0598			40.7941			47.5132
		615.24	1.43176			11.3223			25.0639			40.7744			47.5057
		616.24	1.45299			11.3343			25.0427			40.7764			47.4988
		617.24	1.45021			11.3249			25.0041			40.7694			47.4534
		618.24	1.42212			11.312			24.9654			40.7649			47.4081
		619.24	1.43891			11.3385			24.9388			40.785			47.385
		620.24	1.42637			11.3284			24.916			40.7764			47.3609
		621.24	1.44257			11.316			24.8817			40.7863			47.3399
		622.24	1.45105			11.3195			24.8703			40.7838			47.3368
		623.24	1.45714			11.3275			24.8849			40.7881			47.3403
		624.24	1.466			11.3297			24.8923			40.7881			47.3321
		625.24	1.47247			11.3159			24.9019			40.7686			47.3301
		626.24	1.48641			11.3141			24.9003			40.7549			47.3086
		627.24	1.4923			11.3103			24.9128			40.7256			47.29
		628.24	1.51849			11.3248			24.9159			40.7258			47.2795
		629.24	1.53609			11.3346			24.8818			40.7049			47.2587
		630.24	1.56108			11.3166			24.8611			40.6768			47.2389
		631.24	1.56282			11.3171			24.8429			40.6749			47.2211
		632.24	1.57975			11.3177			24.8303			40.6769			47.2107
		633.24	1.5545			11.301			24.8047			40.6624			47.2039
		634.24	1.52654			11.2789			24.8063			40.6362			47.1922
		635.24	1.51332			11.2676			24.8191			40.628			47.1966
		636.24	1.49409			11.2563			24.8071			40.6052			47.1825
		637.24	1.47481			11.203			24.7798			40.5655			47.1405
		638.24	1.45186			11.2011			24.7753			40.5683			47.1156
		639.24	1.43908			11.175			24.7552			40.546			47.0829
		640.24	1.42773			11.1586			24.7117			40.4983			47.0274
		641.24	1.41322			11.1309			24.6804			40.4658			46.9658
		642.24	1.38795			11.1266			24.6799			40.4639			46.9337
		643.24	1.35376			11.1158			24.6538			40.4475			46.9092
		644.24	1.29418			11.0892			24.6531			40.4084			46.8904
		645.24	1.27259			11.0626			24.6465			40.3987			46.8521
		646.24	1.2602			11.0477			24.655			40.3924			46.8458
		647.24	1.27662			11.061			24.6599			40.3807			46.8688
		648.24	1.28275			11.0409			24.6364			40.3511			46.8434
		649.24	1.28405			11.0239			24.6197			40.3323			46.8087
		650.24	1.28963			11.0283			24.6233			40.3272			46.7951
		651.24	1.27806			11.0226			24.6211			40.2913			46.7829
		652.24	1.29023			11.0262			24.6755			40.2966			46.7773
		653.24	1.28023			11.0248			24.7524			40.2744			46.7688
		654.24	1.31482			11.0594			24.8295			40.2941			46.7878
		655.24	1.31891			11.0686			24.8729			40.2678			46.7651
		656.24	1.33801			11.0814			24.8865			40.2569			46.7646
		657.24	1.35254			11.0854			24.88			40.2191			46.7425
		658.24	1.33405			11.0931			24.8621			40.1963			46.7131
		659.24	1.33918			11.1099			24.8544			40.2127			46.6907
		660.24	1.34088			11.139			24.83			40.2186			46.6796
		661.24	1.33013			11.1583			24.8024			40.2188			46.6689
		662.24	1.32661			11.1774			24.8158			40.239			46.6641
		663.24	1.32397			11.2073			24.812			40.2671			46.6772
		664.24	1.33268			11.2062			24.816			40.2844			46.6761
		665.24	1.32069			11.2008			24.8143			40.2682			46.6654
		666.24	1.36302			11.2201			24.8547			40.2961			46.694
		667.24	1.3883			11.2161			24.9034			40.3065			46.6927
		668.24	1.39467			11.1899			24.9247			40.258			46.6775
		669.24	1.39952			11.1844			24.9521			40.255			46.6641
		670.24	1.3838			11.151			24.9421			40.1994			46.6374
		671.24	1.39655			11.1313			24.9609			40.1991			46.635
		672.24	1.37767			11.1039			24.9588			40.1866			46.5855
		673.24	1.36165			11.0787			24.9334			40.1553			46.5335
		674.24	1.35957			11.0663			24.902			40.1438			46.4983
		675.24	1.38466			11.0883			24.9352			40.1693			46.4942
		676.24	1.42791			11.102			24.9476			40.1847			46.4982
		677.24	1.45366			11.1154			24.9438			40.1714			46.483
		678.24	1.46113			11.153			24.9868			40.1971			46.4921
		679.24	1.43187			11.1421			24.9695			40.155			46.4745
		680.24	1.45786			11.2846			24.972			40.2608			46.5772
		681.24	1.41973			11.0405						40.1276			46.3539

## Sheet: 3d
		Zn	Mn	Mg	p43	Zn + p43	Mn + p43	Mg + p43
		2.8	0.5	0	2.8	290.6	30.5	4.8

## Sheet: 3e
		time	response units
		200	1.179
		201	1.191
		202	1.193
		203	1.18
		204	1.178
		205	1.14
		206	1.146
		207	1.46
		208	1.6
		209	3.321
		210	8.893
		211	14.02
		212	19.053
		213	23.964
		214	28.661
		215	33.196
		216	37.804
		217	42.151
		218	46.39
		219	50.435
		220	54.402
		221	58.266
		222	62.067
		223	65.773
		224	69.561
		225	73.34
		226	77.115
		227	80.997
		228	84.74
		229	88.408
		230	91.983
		231	95.492
		232	99.001
		233	102.535
		234	105.973
		235	109.3
		236	112.669
		237	115.947
		238	119.146
		239	122.388
		240	125.581
		241	128.68
		242	131.711
		243	134.634
		244	137.626
		245	140.589
		246	143.548
		247	146.474
		248	149.344
		249	152.259
		250	155.03
		251	157.764
		252	160.544
		253	163.365
		254	166.1
		255	168.698
		256	171.263
		257	173.871
		258	176.573
		259	179.258
		260	181.875
		261	184.517
		262	187.118
		263	189.514
		264	191.804
		265	194.085
		266	196.012
		267	197.925
		268	199.695
		269	201.555
		270	203.393
		271	205.144
		272	206.809
		273	208.372
		274	209.895
		275	211.353
		276	212.721
		277	214.146
		278	215.513
		279	216.683
		280	217.778
		281	218.891
		282	219.898
		283	220.838
		284	221.866
		285	222.974
		286	223.964
		287	224.865
		288	225.784
		289	226.711
		290	227.6
		291	228.479
		292	229.378
		293	230.206
		294	230.925
		295	231.676
		296	232.289
		297	232.836
		298	233.473
		299	234.081
		300	234.601
		301	235.061
		302	235.498
		303	235.933
		304	236.366
		305	236.717
		306	237.056
		307	237.344
		308	237.687
		309	237.144
		310	236.299
		311	235.588
		312	234.863
		313	234.203
		314	233.613
		315	233.019
		316	232.543
		317	231.748
		318	230.941
		319	230.225
		320	229.811
		321	229.911
		322	229.782
		323	229.567
		324	229.03
		325	227.525
		326	229
		327	229.395
		328	229.451
		329	229.433
		330	228.231
		331	227.545
		332	227.179
		333	226.731
		334	226.051
		335	225.648
		336	225.169
		337	224.592
		338	224.35
		339	223.731
		340	225.229
		341	226.93
		342	224.653
		343	221.383
		344	220.52
		345	220.613
		346	221.318
		347	221.302
		348	221.11
		349	220.809
		350	220.445
		351	220.084
		352	219.8
		353	219.398
		354	219.147
		355	218.927
		356	218.638
		357	218.429
		358	218.123
		359	217.823
		360	217.594
		361	217.422
		362	217.14
		363	216.842
		364	216.523
		365	216.265
		366	215.995
		367	215.703
		368	215.484
		369	215.236
		370	214.993
		371	214.783
		372	214.506
		373	214.323
		374	214.128
		375	213.888
		376	213.649
		377	213.366
		378	213.131
		379	212.925
		380	212.68
		381	212.405
		382	212.503
		383	216.165
		384	207.141
		385	196.775
		386	188.06
		387	180.936
		388	175.017
		389	169.861
		390	165.292
		391	161.322
		392	157.72
		393	154.463
		394	151.47
		395	148.727
		396	146.177
		397	143.667
		398	141.266
		399	139.042
		400	136.861
		401	134.843
		402	132.997
		403	131.126
		404	129.323
		405	127.594
		406	125.925
		407	124.27
		408	122.501
		409	121.188
		410	119.772
		411	118.354
		412	117.008
		413	115.682
		414	114.436
		415	113.175
		416	111.909
		417	110.709
		418	109.561
		419	108.457
		420	107.371
		421	106.255
		422	105.295
		423	102.589
		424	107.213
		425	105.902
		426	106.018
		427	106.095
		428	106.123
		429	106.162
		430	106.195
		431	106.179
		432	106.151
		433	106.137
		434	106.056
		435	106.659
		436	106.578
		437	106.606
		438	106.565
		439	104.455
		440	105.747
		441	106.374
		442	106.584
		443	106.475
		444	105.509
		445	105.707
		446	105.565
		447	105.468
		448	105.423
		449	105.395
		450	105.312
		451	105.264
		452	105.414
		453	105.505
		454	108.871
		455	108.721
		456	104.978
		457	103.866
		458	103.508
		459	104.234
		460	104.896
		461	105.005
		462	104.974
		463	104.948
		464	104.924
		465	104.905
		466	104.904
		467	104.893
		468	104.878
		469	104.859
		470	104.836
		471	104.817
		472	104.768
		473	104.759
		474	104.74
		475	104.717
		476	104.719
		477	104.697
		478	104.687
		479	104.667
		480	104.657
		481	104.618
		482	104.57
		483	104.491
		484	104.458
		485	104.38
		486	104.336
		487	104.28
		488	104.24
		489	104.208
		490	104.178
		491	104.169
		492	104.151
		493	104.149
		494	104.127
		495	104.096
		496	104.079
		497	104.038
		498	104.016
		499	103.966
		500	103.938
		501	103.917
		502	103.906
		503	103.878
		504	103.848
		505	103.79
		506	103.721
		507	103.67
		508	103.631
		509	103.588
		510	103.56
		511	103.517
		512	103.478
		513	103.439
		514	103.401
		515	103.387
		516	103.361
		517	103.336
		518	103.31
		519	103.297
		520	103.296
		521	103.275
		522	103.267
		523	103.266
		524	103.247
		525	103.228
		526	103.202
		527	103.161
		528	103.107
		529	103.02
		530	102.936
		531	102.9
		532	102.868
		533	102.845
		534	102.835
		535	102.847
		536	102.841
		537	102.818
		538	102.786
		539	102.73
		540	102.679
		541	102.63
		542	102.598
		543	102.549
		544	102.529
		545	102.479
		546	102.459
		547	102.439
		548	102.409
		549	102.387
		550	102.378
		551	102.317
		552	102.298
		553	102.268
		554	102.241
		555	102.209
		556	102.191
		557	102.139
		558	102.088
		559	102.06
		560	102.01
		561	101.986
		562	101.969
		563	101.958
		564	101.928
		565	101.9
		566	101.87
		567	101.849
		568	101.806
		569	101.779
		570	101.766
		571	101.75
		572	101.731
		573	101.731
		574	101.709
		575	101.64
		576	101.579
		577	101.569
		578	101.557
		579	101.52
		580	101.46
		581	101.401
		582	101.338
		583	101.318
		584	101.277
		585	101.249
		586	101.209
		587	101.163
		588	101.119
		589	101.087
		590	101.04
		591	101.014
		592	100.959
		593	101.263
		594	101.889
		595	102.031
		596	101.774
