# Supplementary material for: The major secreted protein of the whipworm parasite tethers to matrix and inhibits interleukin-13 function
Source: Nat Commun. 2019 May 28;10:2344. doi: 10.1038/s41467-019-09996-z (PMC6538607; doi:10.1038/s41467-019-09996-z)
Supplement: Supplementary file 3 — Source Data [file 41467_2019_9996_MOESM3_ESM.zip › source data/Supplementary Figure 9.xlsx]

## Sheet: Sf9b
	MHC cl II MFI		Media	10µg/ml 43	50µg/ml 43	100µg/ml 43
			22320	24135	24116	27099
			18299	22364	25853	27956
			18529	22323	22468	28863

## Sheet: Sf9d
MHC II		Media			50µg/ml 43			SEA
	Media	22320	18299	18529	24116	25853	22468	15016	15859	14201
	LPS	31624	31628	40249	31136	33389	33546	24169	20189	20363

## Sheet: sf9e
		Media			50µg/ml 43			SEA
CD86	Media	9114	8263	8657	11749	11876	11486	6705	7089	6721
	LPS	40547	41738	41884	39561	39949	41579	14509	14655	13823

## Sheet: SF9c
	CD86 MFI
		Media	10µg/ml 43	50µg/ml 43	100µg/ml 43
		9114	9461	11749	13295
		8263	9668	11876	13734
		8657	9322	11486	13536
