# Supplementary material for: The major secreted protein of the whipworm parasite tethers to matrix and inhibits interleukin-13 function
Source: Nat Commun. 2019 May 28;10:2344. doi: 10.1038/s41467-019-09996-z (PMC6538607; doi:10.1038/s41467-019-09996-z)
Supplement: Supplementary file 3 — Source Data [file 41467_2019_9996_MOESM3_ESM.zip › source data/Figure 4.xlsx]

## Sheet: Figure 4a
			High Dose Antibody
		O.D. 450 nm	ES	p43	ES-p43
			0.08025	0.0096375	0.0844375
			0.04785	0.0065375	0.0516375
			0.26005	0.0351375	0.249438
			0.12085	0.0078375	0.110437
			0.18885	0.0129375	0.187837

## Sheet: 4b
			Low Dose antibody
	O.D. 450 nm	ES-D55-LD	ES-Trickle	P43-D55-LD	P43-Trickle	ES-P43-D55-LD	ES-P43-Trickle
		0.2	0.158	0.012	0.013	0.198	0.123
		0.233	0.163	0.03	0.026	0.194	0.144
		0.186	0.157	0.016	0.011	0.166	0.142
		0.181	0.145	0.019	0.008	0.154	0.125
		0.187	0.083	0	0	0.173	0.06

## Sheet: 4c
			High Dose IL_13
			ES	p43	ES-p43
			39.103	2.05869	42.1172
			46.703	9.5391	48.3921
			32.2954	0	32.7283
			83.5248	3.11656	65.3128
			10.5249	0	20.1934

## Sheet: 4d
		Low Dose gamma
		E/S	p43	E/S-p43
		5541.68	709.78	4556.56
		6215.53	113.513	6062.65
		5762.37	2639.03	5904
		5780.47	79.2143	5719.9
		5686.18	1469.9	5902.87
		5541.68	709.78	4556.56
		6215.53	113.513	6062.65
		5762.37	2639.03	5904
		5780.47	79.2143	5719.9
		5686.18	1469.9	5902.87

## Sheet: 4e
			Vaccinate Control + Infect	Vaccinate p43 + Infect	Vaccinate E/S-P43 + Infect
			10	0	0
			18	0	1
			14	0	0
			4	0	0
			17	1	0
