# Supplementary material for: The major secreted protein of the whipworm parasite tethers to matrix and inhibits interleukin-13 function
Source: Nat Commun. 2019 May 28;10:2344. doi: 10.1038/s41467-019-09996-z (PMC6538607; doi:10.1038/s41467-019-09996-z)
Supplement: Supplementary file 3 — Source Data [file 41467_2019_9996_MOESM3_ESM.zip › source data/Supplementary Figure 8.xlsx]

## Sheet: SF8ab
		R43						p43
		conc ng/ml	Heparan sulphate		Chondroitin 4 sulphate			conc ng/ml	Heparan Sulfate		Chondroitin 4 Sulfate
		160	1.723		1.629			160	1.183		1.375
		80	1.607		1.34			80	1.392		1.126
		40	1.755		1.231			40	1.114		0.994
		20	1.65		0.896			20	0.733		0.677
		10	1.588		0.554			10	0.662		0.405
		5	1.698		0.355			5	0.493		0.207
		2.5	1.691		0.209			2.5	0.409		0.123
		1.25	1.542		0.152			1.25	0.282		0.065

## Sheet: SF8c
				pH4		mean	sd		pH5		mean	sd		pH6		mean	sd		pH7		pH8
			25	1.976	1.988	1.982	0.00848528		1.806	1.814	1.81	0.00565685		1.483	1.411	1.447	0.0509117		1.202		0.984
			12.5	1.913	1.861	1.887	0.0367696		1.732	1.653	1.6925	0.0558614		1.529	1.638	1.5835	0.0770746		1.487		1.075
			6.25	1.88	1.847	1.8635	0.0233345		1.658	1.685	1.6715	0.0190919		1.647	1.652	1.6495	0.00353553		1.418		1.08
				pH9					pH10
				0.698	0.595	0.6465	0.072832		0.564	0.557	0.5605	0.00494975
				0.437	0.455	0.446	0.0127279		0.375	0.385	0.38	0.00707107
				0.402	0.414	0.408	0.00848528		0.3	0.324	0.312	0.0169706	-0.006	-0.005	-0.004	0.035
													0.151	0.152	-0.002	0.025
													-0.013	-0.012	-0.017
						4	5	6	7	8	9	10	se1	se2	se3	se4	se5	se6	se7
					25 μg/ml	1.982	1.81	1.447	1.202	0.984	0.6465	0.5605	0.00848528	0.00565685	0.0509117	0	0	0.072832	0.00494975
					12.5μg/ml	1.887	1.6925	1.5835	1.487	1.075	0.446	0.38	0.0367696	0.0558614	0.0770746	0	0	0.0127279	0.00707107
					6.25μg/ml	1.8635	1.6715	1.6495	1.418	1.08	0.408	0.312	0.0233345	0.0190919	0.00353553	0	0	0.00848528	0.0169706
