# Supplementary material for: The major secreted protein of the whipworm parasite tethers to matrix and inhibits interleukin-13 function
Source: Nat Commun. 2019 May 28;10:2344. doi: 10.1038/s41467-019-09996-z (PMC6538607; doi:10.1038/s41467-019-09996-z)
Supplement: Supplementary file 3 — Source Data [file 41467_2019_9996_MOESM3_ESM.zip › source data/Figure 3 fgh.xlsx]

## Sheet: 3h
			PBS	IL-13	IL-13+P43	IL-13+P43hep	P43
		%Relma % interstitial macrophages	4.06	31.9	22.8	10.5	5.73
			14.3	25	12.8	8.14	5.57
			5.86	22	14	15.3	4.45
			13.2	22.9	4.88	9	14.5
			12.6	27.7	8.93	14.4	4.09
			6.02	10.6	10.8	1.6	4.82

## Sheet: 3f
		Medium	IL-13	IL-13 +p43
		0.1356	1.411	0.4888
		0.1215	1.3543	0.3705
		0.12975	1.3655	0.2572
			1.12015	0.22525
			1.36725	0.48985
			1.31985	0.38665

## Sheet: figure 3g
			O.D.450 nm	IL-13	IL-13 +p43	p43	IL-4	IL-4 + p43
				0.6317	0.2057	0.1438	0.3126	0.6952
				0.6969	0.3183	0.2646	1.2331	0.6207
				0.2716	0.3183	0.1354	0.8264	0.3315
				0.7944	0.3821	0.3126	1.3386	0.894
